# Supplementary material for: Association of KRTAP24-1 Gene Polymorphisms with Wool Traits in Tibetan Sheep (Ovis aries)
Source: Animals (Basel). 2026 Jul 7;16(13):2111. doi: 10.3390/ani16132111 (PMC13359892; doi:10.3390/ani16132111)
Supplement: Supplementary file 1 [file animals-16-02111-s001.zip]

Archive with 29 entries (26 files):
- Supplementary File S1(GRM)/
- Supplementary File S1(GRM)/GRM_matrix.csv
- Supplementary File S1(GRM)/Sheep_277_GRM.grm.bin
- Supplementary File S1(GRM)/Sheep_277_GRM.grm.id
- Supplementary File S1(GRM)/Sheep_277_GRM.grm.N.bin
- Supplementary File S2(Wool_Trait_Measurement_Methods).pdf
- Supplementary File S3 (AF-G3N073-F1).pdb
- Supplementary File S4 (Genotyping).xlsx
- Supplementary File S5 (KRTAP24-1_haplotype_diplotype_results) .xlsx
- Supplementary File S6(R code)/
- Supplementary File S6(R code)/KRTAP24-1_association.R
- Supplementary File S6(R code)/Tissue Expression of KRTAP24-1.R
- Supplementary File S7(Melting curves )/
- Supplementary File S7(Melting curves )/04452fe5dc457d7ab1f311a19a53ab47.jpg
- Supplementary File S7(Melting curves )/168b31b4c29bf7cd5afbdfd670680111.jpg
- Supplementary File S7(Melting curves )/22b34be0a3ad615e802b990aeb9dff2c.jpg
- Supplementary File S7(Melting curves )/3065cb9b7c5580bc8e741cd147a65895.jpg
- Supplementary File S7(Melting curves )/5702fd6df32411bf585fb96dd976e93d.jpg
- Supplementary File S7(Melting curves )/75fdda4818b218b1e19a782ce8cc3e30.jpg
- Supplementary File S7(Melting curves )/774546e2aa08f82453fb30903c05357c.jpg
- Supplementary File S7(Melting curves )/77fdf4d0c5bb76e5a4d6974f12209bb8.jpg
- Supplementary File S7(Melting curves )/8630875fbbcfa90e87d2fdd262f0a8b2.jpg
- Supplementary File S7(Melting curves )/96af8e033a69a571d4284e07afae0644.jpg
- Supplementary File S7(Melting curves )/db5d62f784cfb98cc7f450e0e11ba958.jpg
- Supplementary File S7(Melting curves )/e36a2cb2413b7b49a6c73fe0b1b37870.jpg
- Supplementary File S7(Melting curves )/ff5be17ed35770e9aae4351dbb2238aa.jpg
- Supplementary File S7(Melting curves )/ff5c0ac53da4dc397e579809935ee07c.jpg
- Supplementary File S8(Covariates).xlsx
- Supplementary Table S1-S4.pdf
