# Supplementary material for: Association of KRTAP24-1 Gene Polymorphisms with Wool Traits in Tibetan Sheep (Ovis aries)
Source: Animals (Basel). 2026 Jul 7;16(13):2111. doi: 10.3390/ani16132111 (PMC13359892; doi:10.3390/ani16132111)
Supplement: Supplementary file 1 [file animals-16-02111-s001.zip › Supplementary File S1(GRM)/GRM_matrix.csv]

RM_1	RM_10	RM_100	RM_101	RM_102	RM_103	RM_104	RM_105	RM_106	RM_107	RM_108	RM_109	RM_11	RM_110	RM_111	RM_112	RM_113	RM_114	RM_115	RM_116	RM_117	RM_118	RM_119	RM_12	RM_120	RM_121	RM_122	RM_123	RM_124	RM_125	RM_126	RM_127	RM_128	RM_129	RM_13	RM_130	RM_131	RM_132	RM_133	RM_134	RM_135	RM_136	RM_137	RM_138	RM_139	RM_14	RM_140	RM_141	RM_142	RM_143
1.05846870	0.00052025	-0.03320197	-0.02303406	-0.02634498	0.10247500	0.00413842	-0.02142083	0.21898773	0.11991844	-0.03189021	-0.03032592	0.00126103	0.04334373	-0.00037323	-0.04603110	-0.00720480	-0.02909434	-0.00153691	-0.00896651	0.01182404	-0.00408533	-0.00172191	0.05807801	-0.06534664	-0.06305708	0.03643689	-0.01257238	0.46401161	0.01959053	-0.01803917	-0.01760477	0.00369555	-0.02386047	-0.00442828	-0.03755760	-0.00380213	-0.00571556	-0.01476447	-0.01438089	0.05725002	-0.02433142	-0.00997795	-0.00479980	0.00134205	0.07913558	-0.01386342	-0.02534832	0.10464426	-0.03091353
0.00052025	1.11416030	-0.00044445	0.00715656	0.00316305	0.02419116	0.03585124	-0.01487237	-0.02441188	0.02781442	0.00249947	-0.01116447	0.03948601	0.00349536	0.02405521	-0.01370069	0.02678194	-0.03201951	0.02762718	0.00003191	0.00859188	0.02266633	-0.01441557	0.00048577	-0.02895419	-0.02210800	-0.02697727	-0.02526495	-0.01134386	0.25222877	0.00557205	-0.00962974	0.03134492	-0.04512838	0.01453704	-0.01351164	0.03962512	0.02530631	-0.04133061	0.00424825	-0.02482906	-0.00810035	0.01446252	-0.02601605	0.03453043	0.00473592	-0.00858039	-0.02728918	0.02517539	-0.05058527
-0.03320197	-0.00044445	1.02477741	-0.03301371	0.28246453	-0.01403432	-0.00628136	-0.04574623	-0.05420471	-0.00788625	-0.00370188	-0.04858016	-0.00074695	-0.03222520	-0.00491886	0.03397245	-0.00266779	-0.04534619	-0.01297826	-0.03827101	-0.02205777	-0.01037781	-0.04051558	-0.03825847	0.07051500	0.27802446	-0.05448088	-0.05541055	-0.04107275	-0.02576981	0.03464725	-0.04376091	0.00376664	-0.06917874	0.00320378	-0.03287205	0.00500408	-0.01100799	-0.07093225	0.00306345	-0.05444214	-0.04640397	0.00158263	0.00352348	-0.00902788	-0.03283864	-0.03391259	0.24018972	-0.00863057	-0.08341605
-0.02303406	0.00715656	-0.03301371	1.08983946	-0.02817986	-0.01163447	0.01104637	-0.00049511	-0.02927963	0.00016262	-0.02367628	0.01452530	0.00865797	-0.01725873	0.01282017	-0.03699090	0.00530008	-0.02760439	0.08696309	-0.01505276	0.00220690	-0.00280690	-0.00262963	-0.02713788	-0.05525929	-0.05729654	0.00344587	-0.01646391	-0.02179504	-0.02478453	-0.02139524	-0.00080464	0.00549885	-0.03030388	-0.00839235	-0.01771387	0.25004822	0.51700872	0.01076978	-0.01259901	-0.01875624	0.08503331	-0.00609022	-0.01994343	0.00670398	-0.01586376	0.00198721	-0.00596557	-0.00119568	-0.02701961
-0.02634498	0.00316305	0.28246453	-0.02817986	1.10008645	-0.01098019	0.00340309	-0.03892688	-0.04404958	-0.00426995	0.01448377	-0.04239339	0.00251277	-0.02658124	-0.00082885	0.03094219	-0.00379363	-0.04538469	-0.00005082	-0.03235799	-0.01487843	-0.00387695	-0.04095253	-0.03423202	0.06854075	0.10340317	-0.04403215	-0.04293198	-0.03888569	-0.00884232	0.02654344	-0.03535582	0.00627074	-0.06710943	0.00689728	-0.02479691	0.00124355	-0.00444983	-0.06102341	-0.00178042	-0.05236962	-0.04316466	0.02060098	0.00101270	0.00208997	-0.01812624	-0.02804673	0.19940135	-0.00694430	-0.07383919
0.10247500	0.02419116	-0.01403432	-0.01163447	-0.01098019	1.07422531	0.02074079	-0.03246808	-0.03970692	0.27470520	0.03309933	-0.02215028	0.01774140	0.23640501	0.01649008	-0.02907044	0.01402722	-0.03976911	0.01089757	-0.01823828	0.00034581	0.01104405	-0.02600452	0.08107592	-0.04390981	-0.04022192	-0.04540949	-0.03720672	0.22730182	0.03368757	0.00082432	-0.02644819	0.01897142	-0.06308073	0.00454522	0.00707481	0.02321997	0.01103096	-0.06072501	-0.00760992	-0.04439809	-0.02517189	0.02975916	-0.04043313	0.01546128	-0.01031922	-0.01496198	-0.03889653	0.27987838	0.00024631
0.00413842	0.03585124	-0.00628136	0.01104637	0.00340309	0.02074079	1.35377395	-0.01298522	-0.02226689	0.02516028	0.01702111	-0.00587638	0.03850804	-0.00147744	0.03397898	-0.00711076	0.03608767	-0.01372203	0.03744744	-0.00616073	0.01457141	0.02729951	-0.00240747	-0.00253297	-0.02702821	-0.03378782	-0.02012094	-0.01618509	-0.00744890	0.00074721	0.00996705	-0.00886253	0.03506107	-0.03432416	0.02412949	-0.01575135	0.03622976	0.02333551	-0.03277500	0.00741092	-0.02533581	-0.00428001	0.01980699	-0.02585524	0.02671001	0.01019383	-0.00247185	-0.02413890	0.02921103	-0.05392995
-0.02142083	-0.01487237	-0.04574623	-0.00049511	-0.03892688	-0.03246808	-0.01298522	1.01877713	-0.01050975	-0.01575239	-0.04416306	0.00414157	-0.00618346	0.08304917	-0.02057488	-0.00999997	-0.00858072	-0.02199451	-0.01995355	-0.00471188	-0.00756325	-0.00987642	-0.01308101	-0.05329608	-0.07288494	-0.07025996	0.00494496	0.06402878	-0.01353378	-0.04824224	-0.03730352	-0.00954522	-0.01517620	-0.01595670	0.02562555	-0.03808058	-0.01664270	-0.02633994	0.03132525	0.00216599	-0.02157485	-0.00330544	-0.02978626	0.06075449	-0.01282467	-0.03639005	0.10735580	0.00446509	-0.02686924	-0.00730334
0.21898773	-0.02441188	-0.05420471	-0.02927963	-0.04404958	-0.03970692	-0.02226689	-0.01050975	1.03618300	-0.03021182	-0.05486436	0.00001864	-0.02499101	-0.01661421	-0.02372855	-0.06128192	-0.02121510	0.03843462	-0.01841841	0.03954598	-0.00715434	-0.03606164	0.01417711	0.07258890	-0.07556081	-0.07822592	0.08225846	0.02240950	0.00960817	0.00272099	-0.04505320	-0.00076070	-0.02354097	0.08657356	-0.03039056	0.00229195	-0.02257737	-0.03031775	0.07576898	0.01972140	0.05838386	0.01296754	-0.03572290	-0.00494836	-0.01876547	0.06287575	-0.03508898	0.01188521	-0.03102134	0.05060869
0.11991844	0.02781442	-0.00788625	0.00016262	-0.00426995	0.27470520	0.02516028	-0.01575239	-0.03021182	1.12188411	-0.00626746	-0.01238629	0.03061196	0.13656780	0.02060754	-0.02207083	0.02391828	-0.03462228	0.02423285	-0.01185731	0.00040782	0.01856396	-0.01789993	-0.01309239	-0.04245690	-0.03475730	-0.03395952	-0.02893584	0.22825234	-0.00051434	0.00868263	-0.01975485	0.03037063	-0.05552089	0.01601948	-0.02739401	0.03318595	0.01784840	-0.04119791	-0.00189951	-0.03756640	-0.01460076	0.01314782	-0.03355595	0.02360694	-0.00176896	-0.00980636	-0.03108631	0.24340020	-0.06364691
-0.03189021	0.00249947	-0.00370188	-0.02367628	0.01448377	0.03309933	0.01702111	-0.04416306	-0.05486436	-0.00626746	1.04404986	-0.03568714	0.00192588	0.01546383	-0.00390288	-0.03648910	-0.00617800	0.05424825	0.00332347	-0.03192082	-0.01581754	-0.00301099	-0.03772331	0.21306014	-0.04825165	-0.05632789	-0.04928093	0.10895017	-0.04000568	0.12933470	-0.00785462	-0.04182388	0.01421520	-0.07191502	0.14322856	0.14665897	0.00501421	0.00030850	-0.06670718	-0.01714683	-0.05174232	-0.04107647	0.18586856	-0.05570767	0.00647556	-0.01928792	-0.02276927	-0.01704753	-0.01129450	0.13788071
-0.03032592	-0.01116447	-0.04858016	0.01452530	-0.04239339	-0.02215028	-0.00587638	0.00414157	0.00001864	-0.01238629	-0.03568714	1.00686073	-0.01077389	-0.02407398	-0.01323357	-0.04865150	0.11539011	-0.02405844	-0.02200697	-0.01408424	0.05541540	-0.01928328	-0.00091740	-0.03899473	-0.07231925	-0.06733200	0.00359416	-0.00967846	-0.02995421	-0.03521034	-0.03405024	0.03805435	-0.01432801	-0.02837421	-0.02242227	-0.00930901	-0.01295275	-0.02239132	-0.01158482	-0.01709204	-0.01178692	0.03630532	-0.02173833	-0.01790686	-0.01094226	-0.03377728	0.06726786	-0.01530064	-0.01958404	0.01934914
0.00126103	0.03948601	-0.00074695	0.00865797	0.00251277	0.01774140	0.03850804	-0.00618346	-0.02499101	0.03061196	0.00192588	-0.01077389	1.13386714	0.00538619	0.03672868	-0.01173384	0.03312492	-0.02499104	0.02440853	0.00322692	0.01375593	0.03285212	-0.00893016	-0.00290420	-0.02656285	-0.02719235	-0.02205017	-0.01383851	-0.00998396	0.00861071	0.01391282	-0.00741021	0.03836637	-0.03686859	0.02656276	-0.01766881	0.03395933	0.02792270	-0.03670136	0.01153189	-0.02365257	-0.00570770	0.01163177	-0.02274468	0.03478087	0.00847211	0.00222369	-0.02633886	0.05075637	-0.04884571
0.04334373	0.00349536	-0.03222520	-0.01725873	-0.02658124	0.23640501	-0.00147744	0.08304917	-0.01661421	0.13656780	0.01546383	-0.02407398	0.00538619	1.07530987	-0.00315637	-0.04832751	-0.00355812	0.00018438	0.00323049	0.00192492	-0.00430401	-0.00720070	-0.01213502	0.00673474	-0.05810042	-0.05476527	-0.02531718	0.01234454	0.09165528	-0.00014131	-0.02237608	-0.02404784	-0.00076134	-0.00811398	-0.01045053	-0.00057361	0.00892708	-0.01147577	0.00306882	0.00035263	-0.02959703	-0.01951114	-0.00300106	-0.03067591	-0.00112175	-0.02378118	0.01841834	-0.01814102	0.11855213	0.01436283
-0.00037323	0.02405521	-0.00491886	0.01282017	-0.00082885	0.01649008	0.03397898	-0.02057488	-0.02372855	0.02060754	-0.00390288	-0.01323357	0.03672868	-0.00315637	1.09447730	-0.01349303	0.02876102	-0.02859767	0.02305419	-0.00801494	0.01900035	0.01576462	-0.01083263	-0.00855533	-0.02659569	-0.02852557	0.02314722	-0.02391404	-0.01771810	0.00157839	0.01101415	-0.01604182	0.03341191	-0.03976431	0.02262116	-0.01862023	0.03214117	0.02385049	-0.02777192	0.00385353	-0.02610489	-0.00849954	0.02201574	-0.02505861	0.03222670	0.00503891	-0.00226347	-0.02503988	0.01680884	-0.05646950
-0.04603110	-0.01370069	0.03397245	-0.03699090	0.03094219	-0.02907044	-0.00711076	-0.00999997	-0.06128192	-0.02207083	-0.03648910	-0.04865150	-0.01173384	-0.04832751	-0.01349303	1.06927013	-0.01595086	-0.06530941	-0.01046957	-0.04326716	-0.03323247	-0.01586135	-0.05857265	-0.04350825	0.33093855	0.28851345	-0.06035621	-0.06568441	-0.06153454	-0.03416869	0.10818908	-0.05188246	-0.01366079	-0.06937179	-0.02471622	-0.05339284	-0.00940631	-0.01933657	-0.07391432	0.02801736	-0.05877256	-0.04902756	-0.01804860	0.00073944	-0.01591813	-0.04013893	-0.04858242	-0.06138384	-0.01984988	-0.08702653
-0.00720480	0.02678194	-0.00266779	0.00530008	-0.00379363	0.01402722	0.03608767	-0.00858072	-0.02121510	0.02391828	-0.00617800	0.11539011	0.03312492	-0.00355812	0.02876102	-0.01595086	1.13629079	-0.02209598	0.02501534	-0.00720951	0.00789320	0.01674913	-0.01144800	-0.00575282	-0.03488161	-0.02450540	-0.02395190	-0.02197942	-0.02109020	0.00071500	0.00893331	-0.01317346	0.03542659	-0.04407093	0.02044239	-0.02052057	0.02956598	0.02258732	-0.03951280	0.00815023	-0.02799308	-0.00673231	0.01745237	-0.02851417	0.02629873	0.00840367	-0.00666422	-0.02430573	0.02421675	-0.05568661
-0.02909434	-0.03201951	-0.04534619	-0.02760439	-0.04538469	-0.03976911	-0.01372203	-0.02199451	0.03843462	-0.03462228	0.05424825	-0.02405844	-0.02499104	0.00018438	-0.02859767	-0.06530941	-0.02209598	0.96524251	-0.02720801	0.03021879	-0.01994610	-0.04093491	0.01499285	-0.05915606	-0.07126345	-0.07922316	-0.00317202	0.24170579	0.01678132	-0.03942006	-0.02605400	-0.02000804	-0.02537890	0.18209697	0.01294828	-0.00773702	-0.02522072	-0.03691600	0.01402118	0.02695519	-0.00576279	0.02349965	-0.02230326	0.01711854	-0.03170896	-0.05279381	-0.02872363	0.00549858	-0.03277572	0.06389399
-0.00153691	0.02762718	-0.01297826	0.08696309	-0.00005082	0.01089757	0.03744744	-0.01995355	-0.01841841	0.02423285	0.00332347	-0.02200697	0.02440853	0.00323049	0.02305419	-0.01046957	0.02501534	-0.02720801	1.09905195	-0.00647400	0.01040614	0.01972190	-0.00763031	-0.00174292	-0.02551531	-0.02390007	-0.02199084	-0.02566584	-0.02067832	0.00364794	0.00986127	-0.01129278	0.03920823	-0.04199575	0.01955234	-0.00446679	0.02625681	0.19243661	-0.03633637	-0.00202491	-0.02484868	-0.01621295	0.15188278	-0.02125255	0.02229218	0.00286058	0.00289601	-0.03173439	0.02310418	-0.04819011
-0.00896651	0.00003191	-0.03827101	-0.01505276	-0.03235799	-0.01823828	-0.00616073	-0.00471188	0.03954598	-0.01185731	-0.03192082	-0.01408424	0.00322692	0.00192492	-0.00801494	-0.04326716	-0.00720951	0.03021879	-0.00647400	1.03126764	0.01287093	-0.01919863	0.02163426	-0.03741857	-0.05560085	-0.05978315	0.00046774	-0.00212384	0.00589856	-0.02602669	-0.02027840	0.01072082	-0.00657472	0.05545298	-0.01867269	-0.02356466	-0.00519191	-0.00592502	0.01807513	0.11603171	-0.00310404	0.02907414	-0.01936197	0.01611649	-0.00442181	-0.02449610	-0.00078970	0.01833969	-0.00873470	0.02910066
0.01182404	0.00859188	-0.02205777	0.00220690	-0.01487843	0.00034581	0.01457141	-0.00756325	-0.00715434	0.00040782	-0.01581754	0.05541540	0.01375593	-0.00430401	0.01900035	-0.03323247	0.00789320	-0.01994610	0.01040614	0.01287093	1.04232883	-0.00323691	-0.00483892	-0.02441453	-0.05112139	-0.05214204	-0.01743535	-0.02089484	0.00706299	-0.01205403	-0.01482214	0.01288376	0.01243821	-0.02341366	-0.00009016	-0.01623036	0.01677767	0.00222506	0.01377287	-0.01029868	0.00360848	0.00396462	0.00168468	-0.01309327	0.01058988	-0.01287020	0.02475442	-0.00398664	-0.00253870	-0.01284114
-0.00408533	0.02266633	-0.01037781	-0.00280690	-0.00387695	0.01104405	0.02729951	-0.00987642	-0.03606164	0.01856396	-0.00301099	-0.01928328	0.03285212	-0.00720070	0.01576462	-0.01586135	0.01674913	-0.04093491	0.01972190	-0.01919863	-0.00323691	1.07020259	-0.01278990	-0.01752216	-0.02912672	-0.03315593	-0.03419363	-0.03880662	-0.01803957	-0.00390933	0.00061990	-0.02122497	0.03059597	-0.05132256	0.01620008	0.00530496	0.02351801	0.01582587	-0.04942318	-0.00917856	-0.02867123	-0.01734584	0.02619597	-0.02690816	0.02001180	-0.00124653	-0.00773497	-0.03404180	0.02184433	-0.06842334
-0.00172191	-0.01441557	-0.04051558	-0.00262963	-0.04095253	-0.02600452	-0.00240747	-0.01308101	0.01417711	-0.01789993	-0.03772331	-0.00091740	-0.00893016	-0.01213502	-0.01083263	-0.05857265	-0.01144800	0.01499285	-0.00763031	0.02163426	-0.00483892	-0.01278990	1.05507302	-0.03761685	-0.07209219	-0.07355259	0.00723789	0.01637655	0.00549530	-0.03564715	-0.03827577	-0.00417903	-0.00106087	0.07124673	-0.01758826	-0.00739934	-0.01846525	-0.01673227	0.03614413	-0.00809067	0.02295697	0.00120841	-0.02175080	-0.00547964	-0.01372791	-0.02689435	0.00482565	0.02028681	-0.02600195	0.05144262
0.05807801	0.00048577	-0.03825847	-0.02713788	-0.03423202	0.08107592	-0.00253297	-0.05329608	0.07258890	-0.01309239	0.21306014	-0.03899473	-0.00290420	0.00673474	-0.00855533	-0.04350825	-0.00575282	-0.05915606	-0.00174292	-0.03741857	-0.02441453	-0.01752216	-0.03761685	1.04753852	-0.06280048	-0.06343617	0.06915949	-0.05480398	-0.04450747	0.26449665	-0.02512027	-0.04010921	0.00258247	-0.07426155	-0.01377781	0.11022577	0.01346388	-0.01106121	-0.06493584	-0.03245051	0.07994412	-0.04201630	0.12129468	-0.06109901	-0.01153602	0.27995697	-0.03259941	-0.05505927	-0.01575234	0.23506153
-0.06534664	-0.02895419	0.07051500	-0.05525929	0.06854075	-0.04390981	-0.02702821	-0.07288494	-0.07556081	-0.04245690	-0.04825165	-0.07231925	-0.02656285	-0.05810042	-0.02659569	0.33093855	-0.03488161	-0.07126345	-0.02551531	-0.05560085	-0.05112139	-0.02912672	-0.07209219	-0.06280048	1.21680260	0.49426836	-0.08256038	-0.08495985	-0.08094458	-0.05561305	0.24051844	-0.06327856	-0.02202185	-0.06896510	-0.03659320	-0.06946008	-0.03003459	-0.03124297	-0.09641996	-0.00758859	-0.07897661	-0.07286236	-0.03268801	-0.09032471	-0.02850347	-0.05913882	-0.06779993	-0.07882932	-0.03976616	-0.10332610
-0.06305708	-0.02210800	0.27802446	-0.05729654	0.10340317	-0.04022192	-0.03378782	-0.07025996	-0.07822592	-0.03475730	-0.05632789	-0.06733200	-0.02719235	-0.05476527	-0.02852557	0.28851345	-0.02450540	-0.07922316	-0.02390007	-0.05978315	-0.05214204	-0.03315593	-0.07355259	-0.06343617	0.49426836	1.14617765	-0.07809532	-0.08353505	-0.07527173	-0.05576090	0.17069584	-0.06443587	-0.02387469	-0.08318264	-0.03435179	-0.06300371	-0.02399155	-0.03439643	-0.09819553	0.00493149	-0.07465021	-0.06990209	-0.03496417	-0.08651548	-0.03475150	-0.06374065	-0.06421828	-0.08072930	-0.04145826	-0.10601199
0.03643689	-0.02697727	-0.05448088	0.00344587	-0.04403215	-0.04540949	-0.02012094	0.00494496	0.08225846	-0.03395952	-0.04928093	0.00359416	-0.02205017	-0.02531718	0.02314722	-0.06035621	-0.02395190	-0.00317202	-0.02199084	0.00046774	-0.01743535	-0.03419363	0.00723789	0.06915949	-0.08256038	-0.07809532	0.99827045	0.01079202	-0.00586732	0.00193685	-0.04179254	0.00445640	-0.01819140	0.04302358	-0.03448003	0.00978719	-0.01795028	-0.02332175	0.02622522	-0.02450863	0.07158533	0.01504164	-0.02683717	0.00182632	-0.02230522	0.06578392	-0.00238799	0.04395528	-0.02930785	0.04291310
-0.01257238	-0.02526495	-0.05541055	-0.01646391	-0.04293198	-0.03720672	-0.01618509	0.06402878	0.02240950	-0.02893584	0.10895017	-0.00967846	-0.01383851	0.01234454	-0.02391404	-0.06568441	-0.02197942	0.24170579	-0.02566584	-0.00212384	-0.02089484	-0.03880662	0.01637655	-0.05480398	-0.08495985	-0.08353505	0.01079202	1.01193869	0.01851845	-0.02573145	-0.03063381	-0.01766409	-0.02068048	0.06088663	0.06601574	-0.01011173	-0.02516971	-0.03288170	0.03543144	-0.00570035	-0.01257967	0.00930928	-0.00383098	-0.01255260	-0.02629537	-0.04980986	0.00505447	0.00143196	-0.02952841	0.02295612
0.46401161	-0.01134386	-0.04107275	-0.02179504	-0.03888569	0.22730182	-0.00744890	-0.01353378	0.00960817	0.22825234	-0.04000568	-0.02995421	-0.00998396	0.09165528	-0.01771810	-0.06153454	-0.02109020	0.01678132	-0.02067832	0.00589856	0.00706299	-0.01803957	0.00549530	-0.04450747	-0.08094458	-0.07527173	-0.00586732	0.01851845	1.02767670	-0.03554853	-0.03350884	-0.01173644	-0.01055662	0.05210318	-0.01888774	-0.02416534	-0.01507977	-0.01873793	0.02087272	-0.00999379	-0.02534839	0.00790737	-0.02537917	0.01539344	-0.01381970	-0.03952800	-0.01297503	-0.00451625	0.23529553	0.01461542
0.01959053	0.25222877	-0.02576981	-0.02478453	-0.00884232	0.03368757	0.00074721	-0.04824224	0.00272099	-0.00051434	0.12933470	-0.03521034	0.00861071	-0.00014131	0.00157839	-0.03416869	0.00071500	-0.03942006	0.00364794	-0.02602669	-0.01205403	-0.00390933	-0.03564715	0.26449665	-0.05561305	-0.05576090	0.00193685	-0.02573145	-0.03554853	1.08368266	-0.00563332	-0.04020160	0.00863977	-0.06829604	0.01005679	0.24863280	0.00641484	-0.00734309	-0.06210687	-0.02235570	0.03068547	-0.03099695	0.23385353	-0.04923220	0.00364597	0.11049973	-0.02758802	-0.03642569	-0.00025718	0.07490265
-0.01803917	0.00557205	0.03464725	-0.02139524	0.02654344	0.00082432	0.00996705	-0.03730352	-0.04505320	0.00868263	-0.00785462	-0.03405024	0.01391282	-0.02237608	0.01101415	0.10818908	0.00893331	-0.02605400	0.00986127	-0.02027840	-0.01482214	0.00061990	-0.03827577	-0.02512027	0.24051844	0.17069584	-0.04179254	-0.03063381	-0.03350884	-0.00563332	1.08572328	-0.03368247	0.01294218	-0.05598542	0.12909926	-0.01699338	0.00378132	-0.00282193	-0.05918137	-0.00395195	-0.04460133	-0.03281303	0.00970503	-0.04487349	0.00959750	-0.01661821	-0.02689817	-0.01224991	0.00245446	-0.07250341
-0.01760477	-0.00962974	-0.04376091	-0.00080464	-0.03535582	-0.02644819	-0.00886253	-0.00954522	-0.00076070	-0.01975485	-0.04182388	0.03805435	-0.00741021	-0.02404784	-0.01604182	-0.05188246	-0.01317346	-0.02000804	-0.01129278	0.01072082	0.01288376	-0.02122497	-0.00417903	-0.04010921	-0.06327856	-0.06443587	0.00445640	-0.01766409	-0.01173644	-0.04020160	-0.03368247	1.00648916	-0.00551858	-0.01323077	-0.02604393	-0.01701588	-0.00787835	-0.01634409	0.03413854	-0.01631311	-0.01220185	0.02626263	-0.02684699	-0.00285057	-0.01227684	-0.03526325	0.00039608	0.00721422	-0.01786369	0.02278280
0.00369555	0.03134492	0.00376664	0.00549885	0.00627074	0.01897142	0.03506107	-0.01517620	-0.02354097	0.03037063	0.01421520	-0.01432801	0.03836637	-0.00076134	0.03341191	-0.01366079	0.03542659	-0.02537890	0.03920823	-0.00657472	0.01243821	0.03059597	-0.00106087	0.00258247	-0.02202185	-0.02387469	-0.01819140	-0.02068048	-0.01055662	0.00863977	0.01294218	-0.00551858	1.09934020	-0.03872665	0.02190909	-0.00941520	0.03921204	0.02233577	-0.03445162	0.01418058	-0.02061630	-0.00785175	0.02443304	-0.02323437	0.03906334	0.01047578	-0.00497509	-0.01672697	0.02923004	-0.04849114
-0.02386047	-0.04512838	-0.06917874	-0.03030388	-0.06710943	-0.06308073	-0.03432416	-0.01595670	0.08657356	-0.05552089	-0.07191502	-0.02837421	-0.03686859	-0.00811398	-0.03976431	-0.06937179	-0.04407093	0.18209697	-0.04199575	0.05545298	-0.02341366	-0.05132256	0.07124673	-0.07426155	-0.06896510	-0.08318264	0.04302358	0.06088663	0.05210318	-0.06829604	-0.05598542	-0.01323077	-0.03872665	0.95115983	-0.05280926	0.01016021	-0.04737478	-0.05218189	0.17228459	0.02101705	0.01861035	0.02522250	-0.05302099	0.05309704	-0.04419564	-0.06334820	-0.04256288	0.03177042	-0.04710137	0.14408574
-0.00442828	0.01453704	0.00320378	-0.00839235	0.00689728	0.00454522	0.02412949	0.02562555	-0.03039056	0.01601948	0.14322856	-0.02242227	0.02656276	-0.01045053	0.02262116	-0.02471622	0.02044239	0.01294828	0.01955234	-0.01867269	-0.00009016	0.01620008	-0.01758826	-0.01377781	-0.03659320	-0.03435179	-0.03448003	0.06601574	-0.01888774	0.01005679	0.12909926	-0.02604393	0.02190909	-0.05280926	1.10465038	-0.00389960	0.02471508	0.01397168	-0.04987158	-0.00993883	-0.03548235	-0.02488755	0.03492494	-0.03408518	0.01201969	-0.00218949	-0.00604594	-0.01142292	0.00760185	-0.06858245
-0.03755760	-0.01351164	-0.03287205	-0.01771387	-0.02479691	0.00707481	-0.01575135	-0.03808058	0.00229195	-0.02739401	0.14665897	-0.00930901	-0.01766881	-0.00057361	-0.01862023	-0.05339284	-0.02052057	-0.00773702	-0.00446679	-0.02356466	-0.01623036	0.00530496	-0.00739934	0.11022577	-0.06946008	-0.06300371	0.00978719	-0.01011173	-0.02416534	0.24863280	-0.01699338	-0.01701588	-0.00941520	0.01016021	-0.00389960	1.01422024	-0.01978633	0.00446939	0.01390258	-0.02751900	-0.03712646	-0.00389431	0.20515791	0.00917795	-0.01741962	-0.03626013	-0.02257487	0.00627965	-0.02273487	0.15240660
-0.00380213	0.03962512	0.00500408	0.25004822	0.00124355	0.02321997	0.03622976	-0.01664270	-0.02257737	0.03318595	0.00501421	-0.01295275	0.03395933	0.00892708	0.03214117	-0.00940631	0.02956598	-0.02522072	0.02625681	-0.00519191	0.01677767	0.02351801	-0.01846525	0.01346388	-0.03003459	-0.02399155	-0.01795028	-0.02516971	-0.01507977	0.00641484	0.00378132	-0.00787835	0.03921204	-0.04737478	0.02471508	-0.01978633	1.06609654	0.02446990	-0.04098177	0.00906195	-0.02326029	-0.01520788	0.02317713	-0.02620142	0.03694104	0.00858987	-0.00070642	-0.02166224	0.02727986	-0.05111793
-0.00571556	0.02530631	-0.01100799	0.51700872	-0.00444983	0.01103096	0.02333551	-0.02633994	-0.03031775	0.01784840	0.00030850	-0.02239132	0.02792270	-0.01147577	0.02385049	-0.01933657	0.02258732	-0.03691600	0.19243661	-0.00592502	0.00222506	0.01582587	-0.01673227	-0.01106121	-0.03124297	-0.03439643	-0.02332175	-0.03288170	-0.01873793	-0.00734309	-0.00282193	-0.01634409	0.02233577	-0.05218189	0.01397168	0.00446939	0.02446990	1.09374940	-0.04546398	-0.00773787	-0.03136323	-0.01222380	0.01522933	-0.03936676	0.02537863	0.00666140	-0.00556166	-0.03177607	0.01633212	-0.06301023
-0.01476447	-0.04133061	-0.07093225	0.01076978	-0.06102341	-0.06072501	-0.03277500	0.03132525	0.07576898	-0.04119791	-0.06670718	-0.01158482	-0.03670136	0.00306882	-0.02777192	-0.07391432	-0.03951280	0.01402118	-0.03633637	0.01807513	0.01377287	-0.04942318	0.03614413	-0.06493584	-0.09641996	-0.09819553	0.02622522	0.03543144	0.02087272	-0.06210687	-0.05918137	0.03413854	-0.03445162	0.17228459	-0.04987158	0.01390258	-0.04098177	-0.04546398	1.06957352	-0.01525093	0.04575470	0.06378473	-0.04517496	0.06546041	-0.03614159	-0.05317018	-0.00664595	0.03645629	-0.03790046	0.11435857
-0.01438089	0.00424825	0.00306345	-0.01259901	-0.00178042	-0.00760992	0.00741092	0.00216599	0.01972140	-0.00189951	-0.01714683	-0.01709204	0.01153189	0.00035263	0.00385353	0.02801736	0.00815023	0.02695519	-0.00202491	0.11603171	-0.01029868	-0.00917856	-0.00809067	-0.03245051	-0.00758859	0.00493149	-0.02450863	-0.00570035	-0.00999379	-0.02235570	-0.00395195	-0.01631311	0.01418058	0.02101705	-0.00993883	-0.02751900	0.00906195	-0.00773787	-0.01525093	1.03770530	-0.01795153	-0.00929754	-0.00966961	-0.02108374	0.01259493	-0.02003340	-0.01527694	-0.01250766	-0.00459634	-0.00932356
0.05725002	-0.02482906	-0.05444214	-0.01875624	-0.05236962	-0.04439809	-0.02533581	-0.02157485	0.05838386	-0.03756640	-0.05174232	-0.01178692	-0.02365257	-0.02959703	-0.02610489	-0.05877256	-0.02799308	-0.00576279	-0.02484868	-0.00310404	0.00360848	-0.02867123	0.02295697	0.07994412	-0.07897661	-0.07465021	0.07158533	-0.01257967	-0.02534839	0.03068547	-0.04460133	-0.01220185	-0.02061630	0.01861035	-0.03548235	-0.03712646	-0.02326029	-0.03136323	0.04575470	-0.01795153	1.04723692	-0.00251409	-0.03822549	-0.02367607	-0.02083517	0.09917629	-0.02712923	-0.03328457	-0.02656813	0.01358646
-0.02433142	-0.00810035	-0.04640397	0.08503331	-0.04316466	-0.02517189	-0.00428001	-0.00330544	0.01296754	-0.01460076	-0.04107647	0.03630532	-0.00570770	-0.01951114	-0.00849954	-0.04902756	-0.00673231	0.02349965	-0.01621295	0.02907414	0.00396462	-0.01734584	0.00120841	-0.04201630	-0.07286236	-0.06990209	0.01504164	0.00930928	0.00790737	-0.03099695	-0.03281303	0.02626263	-0.00785175	0.02522250	-0.02488755	-0.00389431	-0.01520788	-0.01222380	0.06378473	-0.00929754	-0.00251409	0.98070240	-0.02199395	0.02612424	-0.00987707	-0.03207305	-0.00607658	0.02866030	-0.02016344	0.02073419
-0.00997795	0.01446252	0.00158263	-0.00609022	0.02060098	0.02975916	0.01980699	-0.02978626	-0.03572290	0.01314782	0.18586856	-0.02173833	0.01163177	-0.00300106	0.02201574	-0.01804860	0.01745237	-0.02230326	0.15188278	-0.01936197	0.00168468	0.02619597	-0.02175080	0.12129468	-0.03268801	-0.03496417	-0.02683717	-0.00383098	-0.02537917	0.23385353	0.00970503	-0.02684699	0.02443304	-0.05302099	0.03492494	0.20515791	0.02317713	0.01522933	-0.04517496	-0.00966961	-0.03822549	-0.02199395	1.06376135	-0.04083082	0.02010834	-0.00561906	-0.01270524	-0.01107925	0.01756729	0.06283160
-0.00479980	-0.02601605	0.00352348	-0.01994343	0.00101270	-0.04043313	-0.02585524	0.06075449	-0.00494836	-0.03355595	-0.05570767	-0.01790686	-0.02274468	-0.03067591	-0.02505861	0.00073944	-0.02851417	0.01711854	-0.02125255	0.01611649	-0.01309327	-0.02690816	-0.00547964	-0.06109901	-0.09032471	-0.08651548	0.00182632	-0.01255260	0.01539344	-0.04923220	-0.04487349	-0.00285057	-0.02323437	0.05309704	-0.03408518	0.00917795	-0.02620142	-0.03936676	0.06546041	-0.02108374	-0.02367607	0.02612424	-0.04083082	0.97604609	-0.02653591	-0.04787559	-0.01968832	0.05968446	-0.03468765	0.02503111
0.00134205	0.03453043	-0.00902788	0.00670398	0.00208997	0.01546128	0.02671001	-0.01282467	-0.01876547	0.02360694	0.00647556	-0.01094226	0.03478087	-0.00112175	0.03222670	-0.01591813	0.02629873	-0.03170896	0.02229218	-0.00442181	0.01058988	0.02001180	-0.01372791	-0.01153602	-0.02850347	-0.03475150	-0.02230522	-0.02629537	-0.01381970	0.00364597	0.00959750	-0.01227684	0.03906334	-0.04419564	0.01201969	-0.01741962	0.03694104	0.02537863	-0.03614159	0.01259493	-0.02083517	-0.00987707	0.02010834	-0.02653591	1.09038770	0.00524786	0.00350375	-0.03014310	0.02156330	-0.05788023
0.07913558	0.00473592	-0.03283864	-0.01586376	-0.01812624	-0.01031922	0.01019383	-0.03639005	0.06287575	-0.00176896	-0.01928792	-0.03377728	0.00847211	-0.02378118	0.00503891	-0.04013893	0.00840367	-0.05279381	0.00286058	-0.02449610	-0.01287020	-0.00124653	-0.02689435	0.27995697	-0.05913882	-0.06374065	0.06578392	-0.04980986	-0.03952800	0.11049973	-0.01661821	-0.03526325	0.01047578	-0.06334820	-0.00218949	-0.03626013	0.00858987	0.00666140	-0.05317018	-0.02003340	0.09917629	-0.03207305	-0.00561906	-0.04787559	0.00524786	1.04580033	-0.02458911	-0.04209831	-0.00470068	-0.07450268
-0.01386342	-0.00858039	-0.03391259	0.00198721	-0.02804673	-0.01496198	-0.00247185	0.10735580	-0.03508898	-0.00980636	-0.02276927	0.06726786	0.00222369	0.01841834	-0.00226347	-0.04858242	-0.00666422	-0.02872363	0.00289601	-0.00078970	0.02475442	-0.00773497	0.00482565	-0.03259941	-0.06779993	-0.06421828	-0.00238799	0.00505447	-0.01297503	-0.02758802	-0.02689817	0.00039608	-0.00497509	-0.04256288	-0.00604594	-0.02257487	-0.00070642	-0.00556166	-0.00664595	-0.01527694	-0.02712923	-0.00607658	-0.01270524	-0.01968832	0.00350375	-0.02458911	1.05308378	0.01675962	-0.00796292	-0.00027780
-0.02534832	-0.02728918	0.24018972	-0.00596557	0.19940135	-0.03889653	-0.02413890	0.00446509	0.01188521	-0.03108631	-0.01704753	-0.01530064	-0.02633886	-0.01814102	-0.02503988	-0.06138384	-0.02430573	0.00549858	-0.03173439	0.01833969	-0.00398664	-0.03404180	0.02028681	-0.05505927	-0.07882932	-0.08072930	0.04395528	0.00143196	-0.00451625	-0.03642569	-0.01224991	0.00721422	-0.01672697	0.03177042	-0.01142292	0.00627965	-0.02166224	-0.03177607	0.03645629	-0.01250766	-0.03328457	0.02866030	-0.01107925	0.05968446	-0.03014310	-0.04209831	0.01675962	0.99611521	-0.03192917	0.06582814
0.10464426	0.02517539	-0.00863057	-0.00119568	-0.00694430	0.27987838	0.02921103	-0.02686924	-0.03102134	0.24340020	-0.01129450	-0.01958404	0.05075637	0.11855213	0.01680884	-0.01984988	0.02421675	-0.03277572	0.02310418	-0.00873470	-0.00253870	0.02184433	-0.02600195	-0.01575234	-0.03976616	-0.04145826	-0.02930785	-0.02952841	0.23529553	-0.00025718	0.00245446	-0.01786369	0.02923004	-0.04710137	0.00760185	-0.02273487	0.02727986	0.01633212	-0.03790046	-0.00459634	-0.02656813	-0.02016344	0.01756729	-0.03468765	0.02156330	-0.00470068	-0.00796292	-0.03192917	1.11304522	-0.06075329
-0.03091353	-0.05058527	-0.08341605	-0.02701961	-0.07383919	0.00024631	-0.05392995	-0.00730334	0.05060869	-0.06364691	0.13788071	0.01934914	-0.04884571	0.01436283	-0.05646950	-0.08702653	-0.05568661	0.06389399	-0.04819011	0.02910066	-0.01284114	-0.06842334	0.05144262	0.23506153	-0.10332610	-0.10601199	0.04291310	0.02295612	0.01461542	0.07490265	-0.07250341	0.02278280	-0.04849114	0.14408574	-0.06858245	0.15240660	-0.05111793	-0.06301023	0.11435857	-0.00932356	0.01358646	0.02073419	0.06283160	0.02503111	-0.05788023	-0.07450268	-0.00027780	0.06582814	-0.06075329	0.96757501
0.00279596	-0.02170481	-0.04628048	-0.00960995	-0.04154959	-0.03210968	-0.01499399	-0.01940507	0.05444553	-0.02722171	-0.04290659	0.02462984	-0.00807367	-0.01750349	-0.01542724	-0.05323125	-0.00684943	-0.00144189	-0.01137955	0.01115619	-0.00762889	-0.02667346	0.00739227	-0.04072973	-0.06866930	-0.06740095	0.00845312	-0.00986108	0.00365479	-0.04219243	-0.03789216	0.22734948	-0.01265243	0.03037862	-0.02547421	-0.01196312	-0.01531177	-0.02803381	0.05941166	-0.00773061	-0.00338084	0.02042650	-0.03007128	0.00239274	-0.01338383	-0.04060064	-0.00352075	-0.00103327	-0.02550793	0.04106213
-0.03333801	0.00233585	0.00836078	-0.02926036	0.02926500	-0.01231647	-0.00208353	-0.04525285	-0.05865099	-0.01007941	-0.03408529	-0.04831152	-0.00249490	-0.02909894	0.00042698	0.19722649	-0.00720494	-0.05974884	0.00358393	-0.03730912	-0.02403296	-0.00570591	-0.04712808	-0.03898893	0.39023098	0.27693760	-0.06521316	-0.05996008	-0.04536213	-0.02630599	0.14570054	-0.04207744	0.00228362	-0.05369470	-0.01436071	-0.04628406	0.00574047	-0.00671252	-0.07024336	0.01308593	-0.05391665	-0.04648097	-0.00714126	-0.06123774	-0.00504193	-0.03562194	-0.03401212	-0.05626088	-0.00997781	-0.08176917
-0.05161693	-0.00969288	0.07053677	-0.04045839	0.06964003	0.09591433	-0.01544169	-0.06305406	-0.06952144	-0.02369170	0.18764625	-0.05165013	-0.01330597	0.01568002	-0.01594891	0.10825192	-0.01997272	-0.07201090	-0.01329804	-0.05160448	-0.04025777	-0.02247179	-0.05986115	0.26338375	0.16953731	0.25743076	-0.06479385	-0.06909003	-0.06305157	0.07960656	0.03808426	-0.05355252	-0.00722039	-0.09064303	-0.01578702	0.09037688	-0.01265466	-0.01859836	-0.08741690	0.02180440	-0.06750134	-0.05602532	0.08525002	-0.07172696	-0.02059620	-0.03831759	-0.04316149	-0.06525434	-0.02372124	0.14193429
-0.03279348	-0.03632522	0.01350417	-0.02356899	-0.00190441	-0.04188411	-0.03208237	-0.03884485	-0.02108218	-0.03736503	-0.06426474	-0.01916914	-0.03126102	-0.03986461	-0.03298675	0.06930802	-0.03627644	-0.01409063	-0.03247996	-0.00928056	-0.02961218	-0.03686519	0.00576253	-0.06768315	0.18427901	0.15771599	-0.03913433	-0.00705720	-0.02245947	-0.06135323	0.05907204	-0.01832545	-0.02758669	0.05449331	-0.03638636	-0.05737864	-0.03758049	-0.04556287	0.02903623	-0.00276563	-0.05015592	0.00814902	-0.04431254	-0.03654228	-0.04216937	-0.06323724	-0.00925682	-0.01721906	-0.03890957	0.04736032
-0.02210029	-0.01699352	-0.03327427	-0.02379856	-0.03631293	-0.02626759	-0.01690458	-0.02843191	-0.02478385	-0.02550171	0.05504575	0.19431157	-0.01903444	-0.02498149	-0.01670916	-0.06140767	-0.03009593	0.00587115	-0.02571185	0.00052334	0.09913221	-0.02852944	0.00230123	-0.05504780	-0.07650223	-0.07496224	-0.02461822	0.05442626	-0.02023827	-0.02399317	-0.04065765	0.02484323	-0.01542878	-0.01940629	0.03412686	-0.00087795	-0.01794343	-0.02724481	0.00516990	-0.03191798	-0.01336291	-0.00288671	-0.00652240	-0.02251182	-0.02080263	-0.04235047	0.10280740	0.00954437	-0.02680180	0.00684408
-0.04463874	0.00063955	0.11713611	-0.03480154	0.11324166	-0.02869269	-0.01574475	-0.05973325	-0.06228467	-0.01839262	-0.03906111	-0.05899661	-0.00584715	-0.04209819	-0.01653510	0.06938503	-0.01556679	-0.07113058	-0.02100192	-0.03846655	-0.03404307	-0.02270021	-0.05695057	-0.04521151	0.18332925	0.27116874	-0.06596684	-0.06616087	-0.05788275	-0.03870089	0.03798494	-0.05184107	-0.00744469	-0.09136593	-0.02521047	-0.05010773	-0.01049879	-0.02028205	-0.08366007	0.00287547	-0.06264617	-0.05654264	-0.02635432	-0.07179360	-0.01947568	-0.04233740	-0.05365999	-0.06174808	-0.02342859	-0.09215707
-0.02100738	0.00706813	-0.02814266	-0.01585881	-0.01801743	-0.00743883	0.01332168	0.11571042	-0.03789520	-0.00104806	-0.01574558	-0.02851904	0.01301669	-0.02551060	0.00882328	0.06320452	0.00668923	-0.04545958	0.00914846	-0.02333761	-0.00210034	0.03035354	-0.03610374	-0.01972820	-0.04844376	-0.04447826	-0.04171814	-0.04160258	-0.03812743	-0.01583081	-0.01920463	-0.02977433	0.01190923	-0.05684077	-0.00117887	-0.03650805	0.01537238	-0.00766850	-0.05143954	-0.01626318	-0.03707406	-0.02368592	0.00096372	0.11067885	0.00365070	-0.01835361	-0.02558041	-0.04592120	-0.00599043	-0.05791146
-0.00128954	-0.00766574	-0.04483445	-0.02805618	-0.03724832	0.00788655	-0.00516194	0.08076085	-0.00113019	-0.01987452	0.10111041	-0.04511290	-0.00399753	-0.01633766	-0.00733851	0.05635921	-0.01754033	-0.06252204	-0.00834217	-0.04272489	-0.02738927	0.00056672	-0.04776561	0.21322370	-0.06991230	-0.07245287	0.02726430	-0.05581154	-0.05181847	0.08910172	-0.03807852	-0.05213024	-0.00309570	-0.08085016	-0.02190682	0.03506332	0.00828168	-0.01890187	-0.06106662	-0.03148630	0.04054707	-0.04739468	0.02855865	0.11654863	-0.01351180	0.10950247	-0.03555283	-0.05579082	-0.01897585	0.07686839
-0.02142775	-0.04410071	-0.07186605	-0.01239471	-0.06390355	-0.03633674	-0.03751626	0.01557194	0.08051904	-0.05097339	-0.03338057	0.03381966	-0.04369115	-0.01534477	-0.04581379	-0.08431444	-0.05036729	0.06891491	-0.03991567	0.21845067	-0.01053573	-0.05539432	0.03174134	-0.03927054	-0.09145088	-0.09621315	0.02871790	0.03953907	0.01950603	-0.05651616	-0.05644520	0.03243962	-0.04624644	0.15418316	-0.05761750	0.00523069	-0.04096473	-0.05530347	0.10712803	0.06989083	0.01037573	0.03304268	-0.03067579	0.05289894	-0.03920104	-0.06525692	-0.01228760	0.05686125	-0.05372017	0.18916886
-0.03732769	0.00240125	0.06107009	-0.03005311	0.06441616	-0.02085824	-0.00165489	-0.04805679	-0.05466298	-0.01138881	0.11743489	-0.04642599	-0.00177584	-0.03386321	-0.00078724	0.00832336	-0.00412290	0.01256070	-0.00600315	-0.03319286	-0.02106010	-0.01668944	-0.04806952	-0.03406635	0.05230347	0.08658714	-0.05655406	0.04942756	-0.04419338	-0.01687763	0.03333914	-0.04830407	0.00454152	-0.08131121	0.04473852	-0.03761704	-0.00269518	-0.01383630	-0.07451972	-0.01650798	-0.05233712	-0.04635778	0.00199059	-0.06631986	-0.00302135	-0.02934439	-0.03698090	-0.03369899	-0.01575565	-0.08549515
-0.04014380	-0.06016936	-0.09051600	-0.00061905	-0.08504401	-0.06778583	-0.05016398	0.01455340	0.04013624	-0.05900667	-0.07934750	0.23726372	-0.05213210	-0.02017244	-0.05103908	-0.09118167	-0.05707044	0.04945651	-0.05653821	0.01786018	0.10621044	-0.06357273	0.02520369	-0.08005150	-0.11243155	-0.11583745	0.03494113	0.01784097	0.01068506	-0.07558697	-0.07601101	0.04541536	-0.04809117	0.08886878	-0.06900237	-0.01000013	-0.05452206	-0.06245801	0.12736464	-0.01465577	0.02182800	0.07160169	-0.06218956	0.02360310	-0.05536991	-0.07429384	0.04176482	0.05145215	-0.06393332	0.15653637
-0.00154346	0.02832042	0.00014202	0.01093655	-0.00287021	0.01704276	0.03730613	-0.01434197	-0.02721626	0.02421587	0.00049970	-0.01382335	0.02908707	-0.00194093	0.09539761	-0.01198197	0.03482822	-0.02237698	0.02673332	-0.00058119	0.01625158	0.02376916	-0.00763829	-0.01052145	-0.03594565	-0.03220320	0.01179503	-0.02122010	-0.01097597	0.00262098	0.00672864	-0.00812557	0.04280119	-0.04018726	0.01981528	-0.01316368	0.03393055	0.02370695	0.06038812	0.00181361	-0.03027252	-0.00506593	0.02238354	-0.02389098	0.02520202	0.00470770	-0.00477204	-0.01546322	0.01992211	-0.05079173
-0.00069915	-0.00120481	-0.04122784	-0.00119038	-0.03459508	-0.01884508	-0.00634370	-0.00247662	0.01057975	-0.00442473	-0.02740810	-0.00322541	0.00423217	-0.01723276	-0.01161944	-0.05130461	-0.00223441	-0.00312981	-0.00736882	0.00474560	0.00932383	-0.01895256	-0.01217306	-0.04032778	-0.06357387	-0.06134279	-0.00443543	-0.01842842	0.01806223	-0.02747113	-0.02646709	0.23274289	-0.00045664	-0.00503236	-0.01559205	-0.00380463	-0.00836894	-0.01204645	0.02858884	-0.00972711	-0.03118084	0.00865904	-0.01345299	0.00242982	-0.00561641	-0.03610877	-0.00358149	-0.00852167	-0.00726503	0.01751242
-0.00826741	-0.01439956	-0.03045388	-0.00390852	-0.02712406	-0.02544009	-0.00952686	-0.00451784	0.03045323	-0.01689159	-0.04474301	-0.00247348	-0.00563656	-0.01891174	-0.01757864	-0.05440218	-0.01858775	-0.01401106	-0.01735741	0.00404998	-0.00135674	0.09264332	0.02615991	-0.04174341	-0.07582594	-0.07416902	0.00340513	0.01027353	-0.00629977	-0.03808169	-0.03197418	-0.00309208	-0.01360980	0.07001574	-0.02638409	0.01159663	-0.01230437	-0.02019276	0.06342825	-0.00119999	0.00417271	0.01984149	-0.02481744	0.02523366	-0.01984877	-0.03162062	-0.01831573	0.01900405	-0.01564652	0.03658023
-0.01202889	0.01849607	-0.00169121	-0.00387686	0.00997984	0.04249811	0.01817571	-0.03132040	-0.03288217	0.01380753	0.15360522	-0.02468222	0.02312499	0.02365022	0.01761044	-0.02414124	0.01779465	-0.02223550	0.01876178	-0.01233345	-0.00451036	0.01964257	-0.01603150	0.13457862	-0.03037190	-0.03482664	-0.03356275	-0.01557262	-0.02100058	0.25186226	0.00531279	-0.02330914	0.02262158	-0.05522332	0.03151109	0.26472905	0.02787411	0.01199760	-0.04464535	-0.00396367	-0.04073584	-0.02249014	0.26541120	-0.03349314	0.01760474	-0.00417144	-0.01561887	-0.00642200	0.01466694	0.06508388
-0.05449009	-0.02246994	0.09664982	-0.04537437	0.06994389	-0.03504641	-0.01924508	-0.06476177	-0.06933859	-0.03264192	-0.04185355	-0.06874523	-0.01780142	-0.04969934	-0.01424066	0.20720161	-0.02575739	-0.06077510	-0.02191522	-0.04709275	-0.04431896	-0.02608759	-0.06703258	-0.05152848	0.74269086	0.36123148	-0.07138456	-0.07470414	-0.07180069	-0.04809542	0.14395267	-0.05883624	-0.01544962	-0.06600793	-0.02594303	-0.05973488	-0.02197710	-0.01979914	-0.08811456	0.00892187	-0.07599074	-0.06428139	-0.02874601	-0.07961050	-0.02407747	-0.04975277	-0.05677028	-0.07275560	-0.03484363	-0.09798511
0.05801784	0.01687066	-0.02219586	-0.00447835	-0.01908108	0.10786247	0.02272283	0.04621317	-0.03834331	0.14950767	-0.01358058	-0.00323582	0.01699915	0.03013404	0.00780524	0.02547184	0.00891731	-0.03286371	0.00210000	-0.02370521	0.00061970	0.03094654	-0.02237620	-0.01763346	-0.05542896	-0.05271666	-0.03520425	-0.03162477	0.11090237	-0.01473205	-0.01376604	-0.00668539	0.01747688	-0.06475607	-0.00022601	-0.03657517	0.01498323	0.00408707	-0.05734796	-0.01119031	-0.03783176	-0.03188496	0.00362319	0.03166413	0.00859041	-0.01508391	-0.00924248	-0.04750724	0.12413257	-0.07124426
0.05225310	-0.00170586	-0.03576907	-0.02534563	-0.02817034	0.04654354	-0.00554193	-0.05169384	0.04935995	-0.01463899	0.22988206	-0.04595399	-0.00077139	0.01101065	-0.00282992	-0.04001499	-0.00925929	-0.05981741	-0.00106184	-0.03533494	-0.02596416	-0.01478849	-0.03935407	0.45629925	-0.05942316	-0.06720657	0.09708083	-0.05114553	-0.04747374	0.22878653	-0.02194018	-0.04281019	0.00617152	-0.07619260	-0.01168918	0.12220927	0.01106998	-0.01080526	-0.06395271	-0.02726144	0.11916281	-0.04107865	0.12430138	-0.05505819	-0.00696640	0.19608776	-0.03181463	-0.04853155	-0.01130193	0.22972713
-0.00589551	-0.02520540	0.02192152	0.00436593	-0.00420359	-0.03155310	-0.01891684	-0.00598877	-0.00469572	-0.03065666	-0.05133593	0.00630565	-0.01734689	-0.02019884	-0.01972179	-0.02323026	-0.02263554	0.00104959	-0.02327426	-0.01416887	-0.01017230	-0.03097829	-0.00443165	-0.05707193	0.02873410	0.05921521	-0.00512141	-0.00442947	0.02113045	-0.05110701	-0.02008245	-0.01224861	-0.01962195	0.01991804	-0.03308488	-0.03204433	-0.02148369	-0.03247983	0.04252758	0.02487977	-0.00859690	0.02628093	-0.04039614	0.00705247	-0.02268205	0.08803739	0.00731201	0.00406310	-0.03077792	0.02805796
0.04643952	-0.00813069	-0.03885963	-0.01133171	-0.03942068	0.12389725	0.00294477	-0.02755594	0.00898862	0.11286447	-0.03410075	-0.00858429	-0.00493840	0.04905547	-0.01368075	-0.05635950	-0.00825194	0.00171922	-0.01513056	0.01718148	-0.00082472	0.01600571	0.01062055	-0.03683633	-0.07794398	-0.07401985	-0.01490178	0.00156607	0.13977978	-0.02474928	-0.03313361	-0.00226773	-0.00076692	0.03649538	-0.01401956	0.01357115	-0.00230871	-0.02140541	0.02153465	-0.00121808	-0.00173422	0.01641797	-0.02103430	0.00402378	-0.00686366	-0.03341914	-0.00174092	-0.00915441	0.10442330	0.00218419
0.00249260	0.03705039	0.00129875	0.01511687	-0.00130570	0.02334427	0.03853066	-0.00918712	-0.02146022	0.02480130	0.00415084	-0.00951997	0.03917376	0.12424284	0.03239529	-0.01990690	0.03508393	-0.02502933	0.03236625	-0.00186585	0.01469105	0.03142169	-0.01131822	-0.00340633	-0.02811068	-0.02606555	-0.02221977	-0.02387837	-0.00741996	0.00978181	0.01139476	-0.01089002	0.03333400	-0.03917954	0.03080850	-0.01639986	0.04058117	0.02932419	-0.03693842	0.00614013	-0.02061168	-0.00648552	0.01496970	-0.02531089	0.03196521	0.00921470	-0.00326160	-0.01871707	0.01950998	-0.05371526
-0.03994635	-0.02706437	0.01213685	-0.02060054	0.19175807	-0.04352253	-0.02679258	-0.02256453	-0.01798280	-0.03045112	-0.05200664	0.19153161	-0.02745182	-0.04183154	-0.02790244	0.00351726	-0.03467331	-0.03243031	-0.03037200	-0.01156919	0.06846520	-0.03093969	-0.02996878	-0.06310925	0.02281693	0.06751628	-0.01079335	-0.03000462	-0.02046911	-0.05293652	-0.03294084	0.02845196	-0.02389522	-0.03544402	-0.03455454	-0.01342183	-0.03105373	-0.04002214	-0.00820222	0.00302881	-0.02523217	0.00337512	-0.03741121	-0.02737226	-0.03284519	-0.05075363	0.04747935	-0.01656560	-0.03863246	-0.00998980
0.00242267	-0.00439821	-0.03999898	-0.00803590	-0.03371503	-0.01981724	-0.00542930	0.20407009	0.00661929	-0.01277996	-0.03679361	-0.00691389	0.00296530	0.47312531	-0.00395288	-0.05909081	-0.00277998	0.01945751	-0.00859571	0.01133393	-0.00427825	-0.01888937	0.02227100	-0.04745638	-0.07028107	-0.06857528	-0.00623623	0.05406601	0.01598212	-0.03622882	-0.03067672	-0.01460436	-0.00910239	0.03744444	-0.01206852	-0.02288005	-0.00760271	-0.01134176	0.04746082	0.01166013	-0.02041141	-0.00300058	-0.02365172	0.00076219	-0.00528532	-0.02871394	0.09649868	0.00856146	-0.02025566	0.02571320
-0.01567904	0.01437291	-0.02355075	-0.01046375	-0.01795747	0.00147847	0.01617371	0.12390328	-0.03759509	0.00364465	-0.01641883	-0.02804726	0.01732023	-0.02057240	0.01031629	0.10477652	0.00912497	-0.04650647	0.00603350	-0.01581710	-0.00861697	0.02699300	-0.03870570	-0.02480439	-0.04921665	-0.04893740	-0.03483525	-0.04266405	-0.03108245	-0.01206250	-0.01582660	-0.02897136	0.01730397	-0.05887185	-0.00710298	-0.03055271	0.01449736	-0.00285105	-0.05157289	-0.01432891	-0.04465084	-0.03185347	-0.00295148	0.09391184	0.00578429	-0.01069207	-0.02605911	-0.04021203	0.00426569	-0.07116664
0.03327299	-0.02022048	-0.05495042	0.07348613	-0.04751369	-0.03558486	-0.01663447	-0.00214926	-0.00284609	-0.02696448	-0.04533970	0.01905096	-0.01476133	-0.01950343	-0.02169972	-0.06007202	-0.01483258	-0.00890001	-0.02236371	0.00946013	-0.00356941	-0.02431271	-0.01368989	0.04510285	-0.07724061	-0.08179577	0.05612201	-0.02320945	0.00037093	0.02016486	-0.04222956	0.00717510	-0.02054035	0.00217323	-0.03442088	-0.02276617	-0.01571798	-0.03105575	0.04248345	-0.01016189	0.07299109	0.21630932	-0.03327480	-0.01171862	-0.01933419	0.06027237	-0.01881124	-0.00780729	-0.02720729	0.00570866
-0.01910732	-0.04627069	-0.07746951	0.00087440	-0.06843020	-0.06007694	-0.03575294	0.02371563	0.06751102	-0.05192119	-0.07365193	0.04160444	-0.03887685	-0.00339822	-0.04014635	-0.07749575	-0.04816540	0.02719949	-0.04352148	0.03575638	0.01932428	-0.05855622	0.06784061	-0.06966620	-0.09933852	-0.10530141	0.01715272	0.06292008	0.01126584	-0.06583257	-0.07028620	0.02700966	-0.04579324	0.11970598	-0.05305458	-0.00158841	-0.04906429	-0.04903691	0.16452907	-0.00692050	0.00073721	0.06434746	-0.05252077	0.03830453	-0.04534343	-0.07025831	0.01460098	0.06439918	-0.04774439	0.12165345
0.09767278	-0.02331921	-0.04467732	-0.01049547	-0.04911895	0.21072637	-0.01545543	-0.02590320	0.00819377	0.28226897	-0.05230136	0.02330613	0.00124073	0.09186109	-0.02663206	-0.06557526	-0.02956344	0.00341467	-0.02167422	-0.00828051	-0.01809190	-0.02733295	0.00702750	-0.05889419	-0.08249079	-0.08233960	0.01603910	0.00024385	0.26571935	-0.05301185	-0.04314417	-0.00161880	-0.02045811	0.06571071	-0.03410383	-0.01235112	-0.02151492	-0.02866499	0.02130501	-0.00733759	0.00113221	0.01607573	-0.03031874	-0.00172343	-0.02456411	-0.04888146	-0.00536684	0.01458851	0.32071716	0.05185031
-0.02835615	-0.02483314	-0.05351303	-0.00218728	-0.04900466	-0.04570083	-0.01305223	0.11144577	0.00378469	-0.03831192	-0.05710313	-0.01000516	-0.02285725	-0.02522778	-0.02805598	0.06661870	-0.03728014	-0.00624327	-0.02484218	0.00276783	-0.00837525	-0.00283565	-0.03496617	-0.06047774	-0.08395930	-0.08468036	0.00465956	-0.02277119	-0.02604518	-0.05144500	-0.04981132	-0.00360201	-0.02265264	0.03845908	-0.03984774	-0.03362944	-0.02359984	-0.03506982	0.05391590	-0.01428259	-0.01113398	0.02353447	-0.04025888	0.09838159	-0.03379979	-0.05201741	-0.01755097	-0.01008449	-0.03956056	0.03429326
0.08359574	0.00921004	-0.02661153	-0.01214283	-0.02193425	-0.00888997	0.00451693	-0.03714950	0.04707291	-0.00131076	-0.01680964	-0.03074888	0.01592225	-0.03093407	0.01180988	-0.03013851	0.00811808	-0.05435924	0.00434749	-0.02695238	-0.01110936	-0.00116617	-0.02161799	0.23953517	-0.05244096	-0.05241030	0.10431001	-0.04009598	-0.03501905	0.12221459	-0.01896848	-0.03768205	0.01242892	-0.06468089	0.00066384	-0.03475158	0.01255121	0.00380363	-0.05564869	-0.01693333	0.06525736	-0.03546987	-0.00406463	-0.05069100	0.00085410	0.24982552	-0.02497638	-0.04237425	0.00679273	-0.07296127
-0.01514861	-0.01182235	0.00352916	-0.01946044	-0.01000524	-0.02860440	-0.00635251	0.13477254	-0.00304244	-0.01415343	0.05521596	-0.01002388	-0.00596493	0.01265245	-0.01181649	-0.02238318	-0.01156714	0.00135471	-0.01624639	-0.01946928	-0.00396093	-0.00984828	-0.01587795	-0.04016739	-0.07046671	-0.07050119	-0.02773480	0.02232249	-0.01779165	-0.01340810	-0.02470858	-0.02247619	-0.00782071	-0.01950967	0.04574446	-0.02576205	-0.00965782	-0.00959621	-0.01734023	-0.00612571	-0.03409589	-0.03084496	0.00119270	0.00891538	-0.01156693	-0.03538799	0.01132621	0.02005742	-0.02181745	-0.01542299
-0.01095141	0.01560854	0.23491004	-0.01128758	0.23091619	0.00288489	0.01489343	-0.02616778	-0.03013182	0.00799153	0.01533413	-0.02259191	0.01765918	-0.00812087	0.02013995	-0.02636470	0.01425656	-0.03999563	0.00878005	-0.01617926	0.00162640	0.00390995	-0.02154867	-0.02267152	-0.04090974	-0.04437998	-0.03414162	-0.03143431	-0.02199405	0.00153268	0.02374054	-0.01934840	0.02905783	-0.05387051	0.02700712	-0.02220067	0.02142771	0.00570111	-0.04438495	-0.00113409	-0.03334931	-0.01894229	0.01200053	0.02561619	0.52692050	-0.00328376	-0.00782291	0.25855058	0.00440450	-0.06552714
-0.01465331	-0.01224653	-0.04183432	-0.00254004	-0.03641122	-0.02401554	-0.00280417	-0.00949355	0.02875382	-0.02014378	-0.03759445	0.02697528	-0.00477699	-0.02723300	-0.01703478	-0.04927197	-0.00854935	-0.01313576	-0.01040273	0.01025456	-0.00459578	-0.02164336	0.01581257	-0.04169865	-0.06638291	-0.05930414	-0.01585345	-0.00583380	-0.00948516	-0.03852329	-0.03016678	0.22751217	-0.00799550	0.02809789	-0.02266181	-0.02474527	-0.01125119	-0.01791454	0.03545033	-0.00051608	-0.01523562	0.01978476	-0.02159033	0.00412952	-0.01184844	-0.03867232	-0.01337320	-0.00398100	-0.01244221	0.01313756
-0.03408231	-0.02528396	-0.03347294	-0.01320125	-0.03624614	-0.02966939	-0.01698447	0.01794657	0.00978357	-0.02741068	0.08464340	-0.01739561	-0.01185701	-0.01280291	-0.01582899	-0.06340932	-0.02286047	0.03952100	-0.02739407	0.00568525	-0.00993327	-0.02992789	0.02412824	-0.04643707	-0.08108339	-0.07977094	0.00622218	0.04384963	-0.01093887	-0.02327950	-0.02339814	-0.01790783	-0.01493360	0.06038703	0.22282699	0.02819655	-0.02163289	-0.03784679	0.06218193	-0.01485308	0.18491268	0.01127324	-0.00464832	-0.00797122	-0.02470915	-0.04041656	-0.02061351	0.00904870	-0.02587494	0.03304296
-0.01754886	-0.04870589	-0.07589328	0.20354667	-0.07155594	-0.06595764	-0.05112472	0.01071552	0.07745056	-0.05414853	-0.07740667	0.01327360	-0.04385000	0.00211838	-0.04909321	-0.08829830	-0.04956420	0.07598279	0.02975692	0.06241571	-0.01191662	-0.05896103	0.02496753	-0.08242122	-0.10809731	-0.10803619	0.03864121	0.03155990	0.03694079	-0.08159740	-0.07191522	0.03069812	-0.04716770	0.14323828	-0.05928378	0.02751778	-0.04965014	0.45439994	0.11843288	-0.00403883	0.00393595	0.05792882	-0.06317803	0.05027688	-0.05032755	-0.07034771	-0.02035475	0.03670439	-0.05082030	0.10492282
-0.02959401	-0.03811023	-0.07161943	0.00607523	0.00737646	-0.06062899	-0.03176492	0.02303775	0.01551506	-0.05149389	-0.06709062	0.01174585	-0.03620377	-0.00386434	-0.04164935	-0.07668222	-0.04874096	0.03170633	-0.04357394	0.04887279	-0.00490691	-0.05036668	0.05919178	-0.07389506	-0.09667923	-0.09700526	0.02661451	0.04263126	0.02511555	-0.06993101	-0.06545961	0.00954558	-0.04302113	0.15254308	-0.05390091	-0.01222475	-0.04445671	-0.05361778	0.13889337	-0.01156474	0.02251522	0.04958651	-0.05095070	0.04700728	-0.03771595	-0.06854163	0.03178668	0.08914497	-0.04858181	0.13713902
-0.02307083	-0.02253856	-0.02464100	-0.00748499	-0.02620857	-0.02741569	-0.01411455	0.12900430	-0.00722961	-0.02222444	0.03752943	-0.02459648	-0.00677147	0.02853929	-0.01760861	-0.05007819	-0.01600199	0.01000926	-0.02016314	-0.01760752	-0.01953972	0.16162445	-0.00756034	-0.05401738	-0.06700031	-0.07048441	-0.02268723	0.00385527	-0.01870503	-0.02747086	-0.03119502	-0.02189440	-0.01488934	-0.01634418	0.02276064	-0.00186811	-0.01917895	-0.02154156	0.00765550	-0.01467825	-0.02647417	-0.02200910	-0.00504373	-0.02529017	-0.01802383	-0.04205888	0.00378088	-0.00040801	-0.01825688	-0.02566196
-0.00596849	0.02004921	-0.00634833	-0.00655391	-0.00544597	0.00792838	0.02233691	-0.02404490	-0.03500088	0.01221015	-0.01357839	-0.02350623	0.02880474	-0.00909548	0.02467263	-0.02580675	0.01758929	-0.04033596	0.01861344	-0.01436794	0.00353672	0.08864405	-0.02050909	-0.01347628	-0.03573466	-0.02930676	-0.02586994	-0.02909987	-0.02480474	-0.00356115	0.00409063	-0.01942849	0.02464532	-0.05481719	0.01879760	0.07955254	0.02133710	0.01389339	-0.04107945	-0.00713410	-0.02977900	-0.01561522	0.00686069	-0.03509684	0.01973569	-0.00278281	-0.01242776	-0.03359307	0.01745463	-0.06723905
-0.01480957	0.01884390	-0.00561725	-0.00721763	0.00460889	0.00808665	0.01945682	-0.03194371	-0.04083572	0.01576629	0.12956771	-0.02508911	0.02508951	-0.01342762	0.02057407	-0.02232707	0.01452912	0.22770971	0.01379840	-0.01718179	0.00568300	0.01032800	-0.02112925	-0.01916550	-0.03919386	-0.04133419	-0.02632986	0.24335456	-0.01879777	0.01095685	0.00944522	-0.01671238	0.02581230	-0.05469414	0.11513127	-0.00707979	0.02372817	0.01485571	-0.05530487	-0.00628777	-0.04202258	-0.02885048	0.03232396	-0.04395286	0.01651491	-0.01196692	-0.00666598	-0.01513063	0.01380208	-0.06933431
0.00284015	0.02747825	0.00088753	0.00997603	0.00753093	0.01754021	0.03390371	-0.02034980	-0.02404026	0.02443647	0.00446726	-0.01276075	0.03326056	-0.00449129	0.03407941	-0.01602227	0.03098509	-0.02319279	0.03021061	-0.00938492	0.00924715	0.24918400	-0.00701388	-0.00040107	-0.02496756	-0.02554222	-0.01984620	-0.02203223	-0.01386245	0.00712869	0.01390189	-0.01153361	0.04121541	-0.04746757	0.02354999	-0.01190886	0.03500326	0.02841249	-0.03789924	0.01065712	-0.02517536	-0.00918528	0.02916991	-0.02493815	0.02774825	0.00949171	-0.00551880	-0.02060656	0.01983854	-0.05466072
-0.00695093	0.01332805	-0.01650638	-0.00218757	-0.01669282	0.00156253	0.01932273	-0.01744940	0.00249115	-0.00025529	-0.01572816	0.00337130	0.01959716	-0.01624393	0.00977491	-0.02396193	0.01340789	-0.01969791	0.01836215	-0.00755223	0.00438304	0.00125092	0.00607870	-0.02011137	-0.04456953	-0.04187131	-0.03094270	-0.00829464	-0.01875905	-0.01118919	0.23693538	0.08022076	0.01300013	-0.01512144	0.12363638	-0.01355520	0.01240772	0.00839004	-0.00304744	0.00001591	-0.01399371	-0.00568293	0.00361202	-0.00688578	0.00943284	-0.01215486	-0.01302248	-0.02162596	0.00934063	-0.03191302
-0.00949417	0.01415571	-0.00889658	0.00032525	-0.01624767	0.00025606	0.01953559	0.01449050	-0.03036164	0.01464257	-0.01552297	-0.02796883	0.01474666	-0.01228383	0.01828977	0.00499075	0.01153617	-0.04940145	0.01383152	-0.01609973	-0.00073533	0.11975636	-0.01930588	-0.02270698	-0.05035063	-0.04697703	-0.02822459	-0.03531932	-0.02170664	-0.01093985	-0.00747956	-0.03069388	0.02305301	-0.06139635	0.00283249	0.00297866	0.02085011	0.01214626	-0.05020223	-0.01497743	-0.04073115	-0.02361525	0.00154526	0.00570244	0.01105165	-0.00627164	-0.01669925	-0.03485963	0.01136704	-0.07036554
-0.01971038	0.01519089	-0.02705491	-0.01044638	-0.01687350	-0.00127785	0.01206432	0.13724451	-0.04133948	-0.00327476	-0.01761637	-0.02667218	0.01267797	-0.02577262	0.09520684	0.09518779	0.00781821	-0.04727606	0.00616209	-0.02557681	-0.00809421	0.02065906	-0.03641780	-0.02506105	-0.05234823	-0.05409040	-0.03967075	-0.03401449	-0.03298670	-0.01041763	-0.01139816	-0.03518610	0.01656765	-0.06197662	-0.00621936	-0.03263642	0.01135623	-0.00341629	-0.05543450	-0.01930645	-0.03774187	-0.03188119	-0.00122526	0.06295513	0.00433965	-0.01250757	-0.02629438	-0.04539539	-0.00435275	-0.07043906
-0.01006951	-0.02704348	-0.05843287	-0.00142267	-0.05018951	-0.04201950	-0.03023683	0.00629638	0.02784484	-0.03488941	-0.05950792	0.02747067	-0.02367995	-0.00499305	-0.03038069	-0.06750509	-0.02972989	0.02472650	-0.03437825	0.02133040	0.00764315	-0.04080581	0.03618995	-0.05980169	-0.08791429	-0.08166124	0.04816435	0.02832876	0.04091562	-0.04970199	-0.05262904	-0.00214482	-0.02942366	0.07498401	-0.04148182	-0.00449524	-0.02710428	-0.04116170	0.04663078	-0.00836197	0.01483688	0.02770119	-0.04192662	0.04083693	-0.03368338	-0.04701585	0.01105681	0.05170156	-0.02917901	0.07388385
0.07984485	0.01651235	-0.01454914	-0.01046672	-0.00611107	0.44439101	0.02266462	-0.02243237	-0.03546764	0.23943356	0.01704334	-0.02233748	0.01507112	0.31490907	0.01481267	-0.02796975	0.01121736	-0.03710245	0.01622765	-0.01138858	0.00145986	0.01210693	-0.02302987	0.02784579	-0.04118124	-0.03882528	-0.03661558	-0.03516221	0.18808493	0.01464403	0.00342032	-0.02209129	0.02266962	-0.05411337	0.00823818	0.00078396	0.02489322	0.00792914	-0.05110415	-0.00375468	-0.03672429	-0.02671195	0.02672996	-0.03920562	0.01455321	-0.00937388	-0.01602443	-0.03560086	0.24344878	-0.04022415
-0.03878028	-0.05068082	-0.00792676	-0.01415924	-0.00920640	-0.07310212	-0.05249523	0.00286130	0.01512690	-0.06188662	-0.07376538	0.01433554	-0.04947063	-0.00772446	-0.04870205	-0.08917332	-0.05349202	0.08401528	-0.05380629	0.04967103	-0.02923339	-0.06692113	0.07624099	-0.08187467	-0.11206919	-0.10979776	0.03846372	0.02330276	0.02337090	-0.07522193	-0.07864145	-0.01277638	-0.05603901	0.20904176	-0.05487883	0.01778235	-0.05629646	-0.06043947	0.12025974	0.01424806	0.00569309	0.04200885	-0.06323791	0.21675073	-0.05303075	-0.07083612	-0.00101837	0.15105863	-0.06016624	0.18796678
0.03410996	0.00075135	-0.02638629	-0.02530489	-0.01346969	0.08850921	-0.00185936	-0.05325191	0.02161491	-0.00848590	0.25134227	-0.03961772	0.00049079	0.01646275	-0.00606065	-0.03839103	-0.00583871	-0.04150799	0.00430625	-0.03686671	-0.02032448	-0.00799769	-0.03643385	0.65037423	-0.05638596	-0.05834315	0.01848684	-0.03564434	-0.03984341	0.40284589	-0.01233391	-0.03891673	0.00407878	-0.07481569	0.00878334	0.32520583	0.00830581	-0.00822630	-0.06660785	-0.02786127	0.02736598	-0.04152694	0.26411963	-0.05632861	-0.00559478	0.15641889	-0.03191357	-0.03648237	-0.01026008	0.20348713
-0.01618000	0.01977268	-0.01462149	0.01265438	-0.00370287	0.00448047	0.02204143	0.00652229	-0.00723975	0.01485757	-0.00407503	0.06134424	0.01999130	0.00020129	0.02764021	-0.02711601	0.02540885	-0.02122435	0.01887041	-0.01081014	0.08550188	0.01040812	-0.00153692	-0.01557575	-0.04196618	-0.03747184	-0.00756698	-0.02334080	-0.01507276	0.00021162	-0.00447235	0.00849925	0.02324951	-0.04135467	0.00619044	-0.00218941	0.02479840	0.01990813	-0.01637851	-0.00600385	-0.00581615	-0.00080480	0.00550211	-0.02646685	0.02240108	-0.00940984	0.09727683	-0.01471675	0.00958342	-0.02764524
0.02278308	0.00302017	-0.02175353	-0.01670669	-0.01508294	-0.00033123	0.01916443	-0.03905475	0.03181649	-0.00204803	0.12775549	-0.02917832	0.00755403	-0.01823874	0.00860835	-0.03356975	0.00189906	-0.00072159	0.00762374	-0.02200530	-0.00814151	-0.00047881	-0.02124642	0.08805219	-0.04822344	-0.04387753	0.00250239	0.03394124	-0.03292847	0.03151791	-0.00944919	-0.02498607	0.02093329	-0.06216403	0.07599387	-0.03803362	0.01514101	0.00181317	-0.05606735	-0.01668197	0.02329235	-0.03119190	0.00751830	-0.04842828	0.00716739	0.10852776	-0.01112242	-0.03864847	-0.00031824	-0.06807493
-0.03055612	-0.01609872	0.48918006	-0.02875152	0.12949699	-0.02635312	-0.00973240	0.08954866	-0.01037814	-0.01740747	0.03609748	-0.03820359	-0.00587963	0.01340346	-0.01887030	-0.02353309	-0.01573497	0.00010389	-0.02225285	-0.03180172	-0.02633008	-0.02361165	-0.02441245	-0.04888618	-0.00551473	0.07524221	-0.02815851	-0.00735622	-0.02517314	-0.03286959	-0.00387888	-0.03109527	-0.01439972	-0.03504612	0.03410288	-0.02713418	-0.01342017	-0.02103936	-0.00812797	-0.02533142	-0.05090559	-0.04002681	-0.01091896	-0.02475434	-0.01519684	-0.04711199	-0.00959581	0.13763343	-0.02176308	-0.03436315
-0.02043210	-0.01880947	0.00306042	-0.01289386	0.03510495	-0.04141437	-0.01924886	-0.00368292	0.00183405	-0.03513362	0.05381785	0.01417042	-0.02504251	-0.01191041	-0.02552569	-0.06642090	-0.02775270	0.05860700	-0.02717297	0.02644852	-0.02037928	-0.03385633	-0.00175352	-0.06306694	-0.08158589	-0.08291610	0.01058338	0.06455641	0.00314254	-0.03349651	-0.04602754	-0.01597783	-0.02051579	0.03424577	0.03680006	0.00539303	-0.02588538	-0.03679199	0.02287789	-0.00370975	-0.02951379	0.02850033	-0.02516012	0.18489262	-0.02457220	-0.05030695	0.00301309	0.07614233	-0.03233393	0.02221202
-0.03035288	-0.04287155	-0.06787368	-0.00615248	-0.06409315	-0.05554635	-0.03625908	0.00081195	0.02841756	-0.04185986	-0.07039087	0.04078148	-0.03724979	-0.01400377	-0.03941412	-0.07990039	-0.04730534	0.04895187	-0.04505153	0.05395716	0.01053981	-0.05515384	0.08629538	-0.07442272	-0.10356033	-0.09711876	0.02184441	0.03714154	0.02429316	-0.07164517	-0.06728884	0.00834819	-0.03452989	0.19417194	-0.05258514	0.00291289	-0.04393464	-0.05267892	0.11182479	-0.00406693	0.03458229	0.05485509	-0.05369740	0.03147091	-0.04466502	-0.06046840	0.01089897	0.04310329	-0.04580167	0.11754495
-0.01081131	-0.01833772	0.03287363	-0.04103659	0.03951539	-0.02672595	-0.01236394	-0.05644156	-0.02585736	-0.02400156	-0.04155123	-0.05469060	-0.00648746	-0.04378861	-0.01504906	0.20217618	0.12414801	-0.07342672	-0.01754019	-0.04161412	-0.03992946	-0.02240561	-0.05401359	0.07805893	0.30506203	0.22055392	-0.02416534	-0.07282454	-0.06392075	0.00180898	0.10899311	-0.04917141	-0.01349604	-0.07926891	-0.02272415	-0.06534467	-0.00766112	-0.02324899	-0.08274138	0.00132600	-0.01201287	-0.05745801	-0.02677037	-0.07597763	-0.01754014	0.08571453	-0.04646416	-0.06589245	-0.02223430	-0.09232245
-0.01477284	-0.05233188	-0.00779977	-0.02898788	-0.00660390	-0.06151592	-0.04406476	-0.00559514	0.02892335	-0.05789675	-0.07701474	0.00767796	-0.04694195	-0.02592211	-0.05143897	-0.01452442	-0.05210021	0.01592792	-0.04600640	0.01102625	-0.00924154	-0.06331206	-0.00989016	-0.07744656	0.02005300	0.05253268	0.02250634	0.02175277	0.03063884	-0.07466482	-0.03292691	0.00201562	-0.04322292	0.08554108	-0.05339903	-0.01658301	-0.04737737	-0.05397511	0.05010957	0.00119651	-0.01216936	0.01436695	-0.05918296	0.03699316	-0.05038401	-0.07428798	-0.01359595	0.03699079	-0.05917629	0.05183723
0.03551388	-0.02593094	-0.05340829	-0.02204780	-0.05150611	0.14526281	-0.02739907	-0.03125501	0.01418422	0.08172060	0.06535035	-0.00914943	-0.02283133	0.05903023	-0.02634580	-0.06130035	-0.03010125	0.02747769	-0.02497046	0.02910360	-0.01219961	-0.00088355	0.02185323	0.08674906	-0.07873042	-0.07826927	0.02861727	-0.00158166	0.12663318	0.02248925	-0.04801632	0.02087623	-0.02291612	0.04468192	-0.03960647	0.07599238	-0.02496093	-0.03257515	0.01198977	-0.00927431	-0.00429609	-0.00310604	0.01580739	0.00501796	-0.02731527	-0.04844885	-0.00308701	0.01083224	0.05463850	0.38943508
-0.01882169	-0.01530804	-0.05126430	-0.00440977	-0.03975679	-0.02827905	-0.01607220	-0.00180654	-0.01598113	-0.01687071	-0.04007992	0.19431405	-0.01352141	-0.02867978	-0.01038079	-0.05207662	-0.02057256	-0.02361590	-0.01926157	0.00327006	0.07909450	-0.02245758	0.00017684	-0.04429732	-0.07056252	-0.07449114	-0.01084514	-0.01390282	-0.01726871	-0.03530354	-0.03972734	0.03311579	-0.01282714	-0.01010958	-0.02223765	-0.01644785	-0.01612066	-0.02287251	0.01100906	-0.01610276	-0.01234237	0.01701632	-0.02240270	-0.02228412	-0.00772236	-0.03043802	0.06316587	0.00644619	-0.03093875	-0.00382451
-0.01068478	-0.03355284	-0.06425021	-0.01406112	-0.06286815	-0.04663589	-0.03607407	-0.00317980	0.04029834	-0.04004451	-0.05806362	0.09175695	-0.02861153	-0.01427789	-0.03107828	-0.07300519	-0.04095741	0.03474271	-0.03941610	0.06336790	0.07837942	-0.04722298	0.01735254	-0.06447878	-0.09235884	-0.08587370	0.02152582	0.00564126	0.02950779	-0.06036864	-0.05388110	0.02816933	-0.03308824	0.12002970	-0.04035709	-0.00308772	-0.03438261	-0.04291686	0.10744163	-0.02316425	0.02821247	0.02977577	-0.04395241	0.02943905	-0.03680785	-0.05578912	0.02616171	0.01452803	-0.04028590	0.12258790
-0.03509178	0.00012775	0.13004377	-0.02096275	0.09968516	-0.01967082	-0.00294553	-0.05416333	-0.05594618	-0.01102854	-0.02914562	-0.04356561	0.00320472	-0.03670629	-0.00248030	0.08812323	-0.00384142	-0.06322221	-0.00711970	-0.03881419	-0.02031392	-0.01259890	-0.05464984	-0.03459692	0.20866863	0.24440378	-0.05584282	-0.05890002	-0.04935046	-0.03418769	0.04007819	-0.04390604	0.00472487	-0.07846442	-0.01177898	-0.04450237	-0.01104772	-0.00910448	-0.06838889	0.03417128	-0.05774495	-0.04129386	-0.01718697	-0.05851122	-0.00281422	-0.03394394	-0.03714304	-0.05473085	-0.00783510	-0.08448728
-0.02404675	-0.04483355	-0.07552627	-0.01858646	-0.06694477	0.19980505	-0.03969165	0.01237942	0.05110681	-0.05555222	-0.01354831	0.01683519	-0.04676766	0.14590378	-0.04667842	-0.08901622	-0.05016639	0.04763946	-0.04747460	0.06887761	-0.01085710	-0.05652917	0.03146351	0.00433974	-0.10838207	-0.10585814	0.03106301	0.01174798	0.03784668	-0.03675536	-0.06692180	0.01220372	-0.04625152	0.13476656	-0.05638496	0.05392180	-0.04870817	-0.06038082	0.12395271	0.01575086	0.01815846	0.04268056	-0.02692675	0.05283527	-0.04610282	-0.07157753	-0.00661021	0.08266015	-0.05844886	0.24129988
-0.01967039	-0.04761422	-0.03838935	0.08283238	-0.04529376	-0.06150685	-0.04404431	-0.01477737	0.05104566	-0.04936975	-0.07199972	0.00405348	-0.03791222	0.00821098	-0.03986064	-0.03547500	-0.04708574	0.02002068	0.00810071	0.02955445	-0.02070116	-0.05134491	0.01755464	-0.05348653	-0.03782925	-0.01159339	-0.00411037	0.01117745	-0.00387161	-0.06227514	-0.05264957	0.00303830	-0.03987151	0.08058039	-0.05664248	-0.01988737	-0.05162339	0.19394520	0.09196186	-0.00469139	0.01480054	0.02381344	-0.05737949	0.00275346	-0.04684668	0.02588032	-0.01549520	-0.00491698	-0.04984622	0.04642960
-0.03354803	-0.04622867	-0.07350819	-0.00034598	-0.06938069	-0.05611596	-0.03887722	0.03094181	0.04278788	-0.05000874	-0.07906087	0.05427520	-0.04408880	-0.00065583	-0.03927207	-0.07947248	-0.04684895	0.03804760	-0.04640985	0.01905237	-0.01053491	-0.05396787	0.06367771	-0.07458456	-0.09844065	-0.09875107	0.04228313	0.03502583	0.01138315	-0.07213935	-0.07084021	0.02416019	-0.04461642	0.12487762	-0.05081932	0.00716949	-0.04604525	-0.05191639	0.12586634	-0.00069920	0.03066168	0.04702133	-0.06046677	0.02786289	-0.04985909	-0.07143199	0.00948580	0.07253954	-0.05017712	0.13505632
-0.00789072	0.01374775	-0.01157229	-0.00329199	-0.00679429	0.01114169	0.02407303	-0.00466038	-0.03052779	0.01829932	-0.00570695	-0.02614164	0.02611306	-0.00683795	0.01466910	-0.01647265	0.01729441	-0.04411718	0.01397073	-0.01351224	0.00106116	0.25640213	-0.01798127	-0.01079847	-0.04160285	-0.04217158	-0.03319381	-0.03648515	-0.02041271	-0.00628548	-0.00082855	-0.02239743	0.02229603	-0.04876861	0.00732108	0.01060072	0.02632230	0.01079250	-0.05401726	-0.00679371	-0.03687416	-0.02376092	0.01218780	-0.02851496	0.00487416	-0.00139621	-0.01440649	-0.03149689	0.01362806	-0.06423876
0.00931313	0.00404954	-0.01862627	-0.01046790	-0.02991046	-0.01115119	0.01784842	0.02095486	-0.01552337	-0.00022818	-0.01944162	-0.02169387	0.01168091	-0.03062429	0.01238355	0.00888056	0.00412263	-0.04638441	0.00316880	-0.02565101	-0.00559503	0.00747934	-0.03046741	0.11273302	-0.05556423	-0.04656092	0.05398955	-0.04465831	-0.04102691	0.04443084	-0.01450589	-0.00987115	0.02278340	-0.06573082	-0.00297021	-0.04156179	0.01252958	-0.00489474	-0.05675846	-0.01935987	-0.01067422	-0.03400759	0.00078995	-0.01279419	-0.00005637	0.10012572	-0.01806391	-0.04476031	-0.00454473	-0.07030221
0.03298788	0.01419409	0.01533568	-0.02111125	0.03866975	0.27100888	0.00988781	0.00265696	-0.03353900	0.13176404	0.04535143	0.02497465	0.01248484	0.22763768	0.01760793	-0.00592571	0.00108122	-0.04431859	0.01172516	-0.02138014	-0.00448601	0.02114147	-0.02972635	0.03636166	-0.05106717	-0.04726901	-0.04442787	-0.02304358	0.05946291	0.01160709	-0.00196131	-0.01842400	0.02095852	-0.05914575	0.00748037	0.00291614	0.01899341	-0.00327003	-0.05808801	-0.00932653	-0.04265890	-0.03618126	0.02313118	0.05928482	0.00718284	-0.01743445	-0.01864247	-0.00457898	0.08232143	-0.03661342
-0.00390871	0.02150219	0.01623551	-0.00962823	0.04130411	0.00740269	0.02424865	-0.01939095	-0.03385125	0.01352191	0.01103899	-0.00333135	0.02198198	-0.01129593	0.02573403	-0.00208442	0.01795939	-0.03420471	0.02331217	-0.01776212	0.00937213	0.03287051	-0.02322531	-0.00669857	-0.01457218	-0.00368643	-0.03401513	-0.03366242	-0.02218747	-0.00129781	0.01946649	-0.01225308	0.02667600	-0.05720641	0.01467949	-0.00919061	0.02175675	0.01369774	-0.05436470	0.00589631	-0.03825957	-0.02489568	0.02601094	-0.03914130	0.01718512	-0.00087494	-0.00183016	-0.01157223	0.00874100	-0.06592841
-0.00360967	0.02229096	0.01637569	-0.00910579	0.04032218	0.00763054	0.02531697	-0.01926568	-0.03457164	0.01417670	0.01136365	-0.00312649	0.02229730	-0.01156560	0.02652264	-0.00262430	0.01888422	-0.03390572	0.02467902	-0.01752738	0.01047605	0.03371497	-0.02352371	-0.00689091	-0.01474468	-0.00426840	-0.03402895	-0.03441333	-0.02211309	-0.00134340	0.01961963	-0.01242241	0.02784884	-0.05760028	0.01526029	-0.00919891	0.02280736	0.01546397	-0.05438833	0.00648343	-0.03878368	-0.02438123	0.02657196	-0.03881556	0.01767316	0.00025837	-0.00187793	-0.01198585	0.00916055	-0.06708477
-0.02263618	-0.00319915	0.02170372	-0.02569410	0.02801232	-0.02635087	-0.00664562	-0.03184483	-0.03235545	-0.02017457	0.02902375	-0.03430244	-0.01369067	-0.03580460	-0.01676945	0.02229368	-0.00981151	-0.02071543	-0.01002957	-0.02961093	-0.00755455	-0.00961033	-0.03176107	-0.04410000	0.06511652	0.08738389	-0.02379758	0.01773237	-0.03671887	-0.02343207	0.01167089	0.07824782	-0.00180289	-0.05345747	0.02911443	-0.03458827	-0.00652836	-0.01383630	-0.05839294	-0.00350174	-0.03282358	-0.01930546	-0.01446171	-0.05489074	-0.01304190	-0.03431731	-0.04219034	-0.04609988	-0.01749854	-0.06388421
-0.01889173	-0.01529997	-0.05122192	-0.00437016	-0.03978179	-0.02834154	-0.01614709	-0.00187317	-0.01589029	-0.01672945	-0.04016029	0.19444895	-0.01362926	-0.02860861	-0.01037942	-0.05212221	-0.02051908	-0.02359605	-0.01907776	0.00314595	0.07925265	-0.02238056	0.00028009	-0.04430818	-0.07084084	-0.07451755	-0.01073144	-0.01396388	-0.01708740	-0.03523446	-0.03964316	0.03304396	-0.01267450	-0.00994091	-0.02224351	-0.01646710	-0.01596354	-0.02284639	0.01106091	-0.01591694	-0.01238600	0.01717863	-0.02217952	-0.02220935	-0.00760556	-0.03033799	0.06332568	0.00661551	-0.03085064	-0.00404141
-0.01330631	-0.03780105	-0.01991054	-0.00806520	-0.01459844	-0.05399336	-0.03521437	-0.00049343	0.01917067	-0.03958202	-0.06379910	0.10590229	-0.02966889	-0.01812361	-0.03385072	-0.07913456	-0.04167344	0.01784804	-0.04319843	0.02429429	0.04281502	-0.02684067	0.05063644	-0.06328576	-0.09139644	-0.09547624	0.01100656	-0.00859743	0.02186517	-0.06103846	-0.06099809	0.00646343	-0.03755901	0.05545408	-0.04775229	0.02915744	-0.03552150	-0.04487156	0.09336733	-0.03009723	0.00011377	0.03196746	-0.04504347	0.14260967	-0.03965620	-0.06285643	0.01807566	0.05067233	-0.04163273	0.07572173
-0.00768862	0.00905410	-0.02319738	-0.00075961	-0.01400579	-0.00011092	0.01952882	-0.01575384	-0.00212225	0.00294547	-0.01245309	0.11424488	0.01946470	-0.01235610	0.01507838	-0.03626691	0.01326318	-0.02302741	0.00232409	0.00275651	0.07026941	0.00286704	-0.00388902	-0.01788694	-0.04970952	-0.05190979	-0.00985449	-0.00212995	-0.01431415	-0.00977129	-0.01303590	0.00131889	0.02334827	-0.02060752	0.00243526	-0.01462826	0.01332033	0.00432653	-0.01918106	-0.00554811	-0.00466150	0.00304688	0.00048407	-0.02295547	0.01755568	-0.01175457	0.01213278	-0.02124480	0.00429191	-0.02054279
-0.00023208	0.03468404	-0.00676352	0.00565968	-0.00023283	0.01299014	0.02091870	-0.02024757	-0.02418743	0.01954491	0.00274789	-0.01178807	0.02680158	-0.00104592	0.02541807	-0.01630017	0.02972465	-0.02916780	0.02493202	-0.00309821	0.01392140	0.02463771	-0.01278281	-0.00891858	-0.03254804	-0.03667929	-0.02218618	-0.02382108	-0.01166031	0.00486597	0.00645099	-0.01066810	0.03826432	-0.04333246	0.01164734	-0.02146461	0.03817233	0.01860731	-0.04709345	0.01393756	-0.02493387	-0.01103579	0.01622983	-0.03316605	0.53574550	0.00258823	0.00178655	-0.02480827	0.02190058	-0.06198704
-0.04763943	-0.01629959	0.01715710	-0.03915266	0.02717802	-0.02826099	-0.01764709	-0.06187046	-0.06363388	-0.02319203	0.06394280	-0.05867141	-0.01131826	-0.04273876	-0.01856727	0.17934267	-0.01949668	0.00657198	-0.01542534	-0.03930105	-0.04352888	-0.02166627	-0.05864739	-0.04828173	0.34817454	0.22980578	-0.07091600	0.00503410	-0.05870664	-0.02641294	0.11601148	-0.05078667	-0.00994938	-0.07516070	0.02793860	-0.03705953	-0.01132364	-0.01583291	-0.08805072	0.00020744	-0.06604419	-0.05940123	-0.00043464	-0.07710844	-0.01951514	-0.04284177	-0.05320380	-0.05511655	-0.02645881	-0.09710819
0.06134403	0.00618566	-0.01937853	-0.01918203	-0.02099629	-0.01233551	0.00994033	-0.04164694	0.04575697	-0.00556326	-0.01759144	-0.03945178	0.00707964	-0.03009543	0.13867109	-0.03523134	0.00368579	-0.05054755	-0.00191419	-0.02593913	-0.01224978	-0.00083461	-0.03143185	0.18284567	-0.04607156	-0.04569490	0.20732333	-0.03787829	-0.04639508	0.11719466	-0.01103926	-0.03172345	0.00734156	-0.06220534	-0.00310268	-0.03788137	0.00639753	-0.00053348	-0.05444492	-0.01934860	0.10711750	-0.03383969	0.01260194	-0.04309804	0.00650363	0.23969558	-0.02921253	-0.03872230	-0.00236696	-0.08081623
0.01617584	-0.03101426	0.05054776	-0.01721101	0.05512305	0.04373915	-0.02814362	0.01366124	0.00185680	0.06865816	-0.05210898	-0.01562585	-0.02001347	0.04259510	-0.02982525	-0.06904158	-0.03260619	0.03673133	-0.02920627	0.00969892	-0.00758153	-0.04045305	0.00370411	-0.06154738	-0.08543012	-0.08492757	0.01554797	0.01903480	0.10561199	-0.04784109	-0.04493675	0.00012311	-0.02322246	0.06312712	-0.03386840	-0.00605887	-0.02968134	-0.03811971	0.05741211	-0.02068259	-0.01263117	0.02631063	-0.04388091	0.23546396	-0.02926096	-0.05096905	0.00792890	0.08789634	0.06831905	0.02044935
-0.00901231	0.02300063	-0.00927400	0.00407727	0.00359833	0.01386758	0.02833750	-0.01766996	-0.03254426	0.01754192	-0.00321809	-0.01852823	0.03285588	-0.00828373	0.31339866	-0.01205875	0.02974576	-0.03369169	0.02626259	-0.00478897	0.00576441	0.02098157	-0.01060325	-0.00958839	-0.02618010	-0.02782916	0.01627064	-0.02647855	-0.01719675	0.00249967	0.01324170	-0.01746202	0.02872572	-0.04497518	0.01904062	-0.01966249	0.02471065	0.02123591	-0.03934679	0.00414763	-0.02616674	-0.01646597	0.02349400	-0.02942118	0.03162740	-0.00176177	-0.00449290	-0.02475113	0.02018320	-0.05763707
0.01569206	-0.02393793	-0.05383421	0.00751104	-0.04783403	-0.03550698	-0.01957952	0.01757094	0.03424214	-0.02107967	-0.04447710	0.04211518	-0.01734845	-0.01368956	-0.02081638	-0.06881993	-0.02500547	-0.03214915	-0.01776120	-0.01340694	0.00564490	-0.03215136	0.00156580	0.12670496	-0.08468544	-0.08471341	0.04911360	-0.03749679	-0.02428666	0.03917908	-0.04574088	-0.01752348	-0.01792217	-0.02979125	-0.02829200	0.01329128	-0.01903502	0.01216910	0.00150008	-0.02763713	0.05703613	-0.02062681	-0.03206794	-0.01492801	-0.00953895	0.49433205	0.10648647	-0.00359302	-0.03016090	-0.02659301
-0.00619812	-0.00895754	-0.03457852	0.04439795	-0.02917021	-0.01711126	-0.00407728	0.07225479	-0.02288329	-0.01009608	-0.03438712	0.01429496	0.00368930	-0.02039834	-0.00277085	0.01267814	-0.01409621	-0.03500866	-0.01615197	-0.01272472	0.00070560	0.00631635	0.00205058	-0.03548487	-0.06790533	-0.06513111	-0.00567118	-0.01087674	-0.01231635	-0.03558870	-0.02546398	0.00723362	-0.00559508	-0.03119264	-0.01816738	-0.01965722	0.26659924	-0.01431716	-0.00324232	-0.02316299	-0.01990076	0.01601599	-0.01897991	0.07503629	-0.00110016	-0.03454256	0.00337264	-0.02334460	-0.01571765	-0.02675262
0.07572755	0.00247203	-0.02058346	-0.01683943	-0.01987341	-0.00645825	0.01224147	-0.03543662	0.07224133	0.00067300	-0.01795894	-0.03415595	0.00920690	-0.02212102	0.00993570	-0.03432984	0.00447602	-0.04998739	0.00438127	-0.02329477	-0.00573157	0.00200079	-0.02816106	0.23634578	-0.05636385	-0.05273922	0.11572238	-0.04378386	-0.03888616	0.10967811	-0.01345264	-0.02527422	0.01562979	-0.06550164	-0.00366785	-0.03704517	0.00535173	0.00115326	-0.05477272	-0.01454242	0.12152294	-0.03017341	0.00256764	-0.05057042	0.00795631	0.24943163	-0.02111515	-0.03873337	0.00105143	-0.07075547
0.03518196	0.01215583	0.11575594	-0.01051526	0.12011385	0.13678738	0.01249098	0.03246314	-0.03873629	0.16221638	-0.01312269	-0.02780360	0.02055786	0.10125447	0.01268962	-0.03028718	0.01207921	-0.04319667	0.00697852	-0.01863340	-0.00065749	0.00973071	-0.02520582	-0.02551972	-0.04873147	-0.04866663	-0.03827096	-0.02397004	0.10943054	-0.00939545	-0.00496651	-0.02924490	0.01826384	-0.06165964	0.00236584	-0.02704180	0.00921199	0.00422549	-0.04887810	-0.01662032	-0.04069462	-0.03150727	-0.00094580	0.06638258	0.00992482	-0.00921383	0.03923640	0.07848168	0.15443835	-0.07443941
-0.04085972	-0.05651240	-0.08605418	-0.01104739	-0.08007903	-0.06903134	-0.04726675	-0.01406629	0.05559361	-0.06888336	-0.08243079	0.06225630	-0.05396420	-0.03052366	-0.05415407	-0.04784635	-0.06296772	0.05386695	-0.05449852	0.27801362	-0.00047579	-0.06861344	0.05448643	-0.07544576	0.00073718	-0.07518466	0.03947733	0.02671785	0.02440696	-0.07831427	-0.05064368	0.02826055	-0.05697419	0.14688461	-0.06493708	0.00104121	-0.04811210	-0.05665807	0.09541105	0.06784073	0.01641897	0.06841955	-0.06881049	0.02767683	-0.05726254	-0.07449742	-0.00502814	0.02400730	-0.06802775	0.16901815
-0.03453239	-0.02582875	-0.04081706	-0.00083907	-0.04700553	-0.03379971	-0.01359627	-0.00162776	-0.00782206	-0.02847621	-0.04885472	0.01432621	-0.01393417	-0.01694133	-0.01522173	-0.05492534	-0.02054345	-0.01133135	-0.02064755	0.00522361	0.00157457	-0.01694800	0.00080632	-0.04289632	-0.07717397	-0.06748693	0.01195419	-0.02507172	-0.00290175	-0.04881725	-0.03768307	0.01787083	-0.01632809	0.01140202	-0.03001406	-0.00431483	-0.01806716	-0.02917752	0.04469736	-0.00969869	0.15107213	0.01426595	-0.02751215	-0.00015340	-0.02040087	-0.04144954	-0.02064200	0.00249231	-0.03239416	0.02618458
-0.01342337	-0.02325548	-0.05766623	-0.00912967	-0.04626012	-0.03354606	-0.01426977	-0.01344206	-0.02863832	-0.02107715	0.10058532	0.20311664	-0.01886537	-0.02258169	-0.02274839	-0.06354821	-0.02534155	0.05483963	-0.03060272	-0.01584058	0.08576538	-0.02418978	-0.01008196	-0.05526787	-0.08636722	-0.08661362	-0.02092003	0.06355440	-0.00409065	-0.02418995	-0.03190780	0.03484751	-0.01895201	-0.03234079	0.05984056	-0.01992642	-0.02850372	-0.03113561	0.02260651	-0.02852739	-0.00836012	0.02232942	0.00477565	-0.03131276	-0.02106369	-0.04240309	0.05393104	0.00768468	-0.03571706	0.02388492
-0.01808606	-0.02160654	-0.04422173	-0.01232218	-0.04205410	-0.03961153	-0.01077142	0.03027708	0.01579610	-0.02528185	-0.04606109	0.05762158	-0.01700618	-0.01538890	-0.02133449	-0.06286019	-0.01897846	-0.02709586	-0.00348673	-0.00615811	0.02530565	-0.02889594	0.01975313	-0.05708250	-0.08537956	-0.07721538	0.00463691	-0.01307672	0.01100669	-0.04178020	-0.04070656	0.11604821	-0.01318811	0.00632901	-0.03026482	0.03575566	-0.02564218	-0.01066235	0.01277609	-0.03373284	-0.01018763	0.00813370	-0.02746743	0.02111623	-0.01882460	-0.04285200	0.10349946	0.01026060	-0.02744640	0.00120445
-0.05656064	-0.01790097	0.07962257	-0.04649143	0.07415754	-0.03137555	-0.02097255	-0.06455036	-0.07340901	-0.02673150	-0.04558294	-0.06260955	-0.01632490	-0.04864747	-0.02777884	0.22591738	-0.01723488	-0.06908669	-0.01995925	-0.05346552	-0.04244361	-0.02839942	-0.02537917	-0.05050632	0.40491930	0.37250721	-0.07581926	-0.07261100	-0.06977002	-0.04566443	0.15592547	-0.05366809	-0.01819066	-0.08049693	-0.02640092	-0.05622445	-0.02356461	-0.02517083	-0.09215409	0.00230147	-0.06895944	-0.05828382	-0.02897710	-0.08574709	-0.02417019	-0.05238161	-0.05652723	-0.07215166	-0.03179615	-0.10255255
0.01318094	-0.01862076	-0.01103547	-0.01791763	0.00215508	-0.03088504	-0.01430529	-0.04132680	0.01655712	-0.02717003	-0.04139904	0.00820873	-0.01473596	-0.03155668	-0.01626826	0.01222928	-0.02012601	-0.04114093	-0.01824836	-0.02776178	-0.00986012	-0.02423925	-0.00351618	-0.00040569	0.01967709	0.01556131	-0.01178894	-0.03492807	-0.00996061	-0.01052077	0.00253964	0.07880429	-0.01653222	-0.01460490	-0.02531266	-0.03822088	-0.01874304	-0.02985136	-0.00477288	0.00934736	-0.02742181	-0.01185932	-0.02948941	-0.02506121	-0.02650090	-0.00130595	-0.01016964	-0.01881628	-0.02691150	-0.00738218
-0.00383071	-0.01726731	0.00573661	-0.04169333	0.00670147	-0.03499691	-0.01681485	-0.06388734	-0.00468087	-0.02332252	0.03709975	-0.05819299	-0.01213586	-0.04631764	-0.01790526	0.12855832	-0.02114273	-0.02338228	-0.01181377	-0.04509460	-0.04013350	-0.02133989	-0.03476650	0.06884460	0.28309774	0.20689622	-0.00589448	-0.00527760	-0.05959395	-0.00021071	0.11184879	-0.05354962	-0.01642563	-0.07734921	0.00907814	-0.04480959	-0.01002551	-0.02425073	-0.08502182	-0.00931695	-0.01660422	-0.05875799	-0.00617355	-0.07662574	-0.01937585	0.05624792	-0.04818244	-0.04773041	-0.02907704	-0.09412741
-0.00751168	0.00545199	-0.02377497	0.12860318	-0.02296519	-0.01185840	0.01225188	-0.03094818	-0.01229272	0.00219101	0.04533299	-0.01499491	0.00535296	-0.01134854	0.00815181	-0.03322819	0.00316149	-0.00229480	0.32552150	-0.00547253	-0.00189138	-0.00549055	-0.01061996	-0.02622814	-0.04972402	-0.05231328	-0.01908791	0.01371028	-0.00497332	-0.01588416	-0.01396815	-0.01284586	0.01879404	-0.02948838	0.02727075	0.00692462	0.00178201	0.21098654	0.00691858	-0.01602476	-0.02847575	0.08026768	0.04731864	-0.01776395	0.00656128	-0.01621550	-0.01216572	-0.01378678	-0.00197565	-0.03034495
-0.03869857	-0.00032916	0.04593636	-0.02783174	0.06420074	-0.01503857	-0.00398605	-0.01101947	-0.05465220	-0.01472899	-0.02988745	-0.03047737	0.00145994	-0.03533809	-0.00221813	0.08729324	-0.01367555	-0.05598106	-0.01270496	-0.03960534	-0.01935798	0.01523138	-0.04368017	-0.03844355	0.08233684	0.10544186	-0.05088097	-0.05674620	-0.05265441	-0.03687044	0.00817982	-0.03940846	0.00064409	-0.07958260	-0.01714321	-0.05101918	-0.00241236	-0.01722393	-0.07406352	0.02974106	-0.05776931	-0.04097084	-0.01088494	0.01038923	-0.01450510	-0.03780030	-0.03295031	-0.05648523	-0.01154335	-0.08949137
-0.02701194	-0.03376599	0.03373628	-0.01629268	0.00207220	-0.04986584	-0.03958338	-0.04336081	-0.03509163	-0.04092370	-0.06044911	0.11966787	-0.03415328	-0.04168969	-0.04133914	0.00513538	-0.04174388	-0.02102055	-0.03898818	-0.02911083	0.06979529	-0.05078041	-0.01589322	-0.06511641	0.02110548	0.09695237	0.00809687	-0.02939227	-0.01830256	-0.05893381	-0.01526332	0.01776923	-0.03425828	-0.02176319	-0.04430294	-0.02624217	-0.03234511	-0.04053331	0.01803241	-0.01291935	-0.01538798	0.00864718	-0.04822858	-0.03255532	-0.04548688	-0.05894433	0.04481210	-0.01818084	-0.04226965	0.02946388
-0.01588228	0.00354823	-0.02606851	-0.00024620	-0.02615203	-0.00853882	0.00112038	-0.01301422	-0.00304406	0.00028618	-0.02165752	-0.01085044	0.00715209	0.00122398	-0.00250343	-0.03688691	0.00024655	0.01088990	0.00057175	-0.00731265	-0.00619878	0.11794034	-0.00764242	-0.03343828	-0.05523895	-0.05483100	-0.01286931	-0.00656888	-0.00079198	-0.02427291	0.04837716	-0.01470460	0.00548944	0.02549814	-0.00318111	-0.00602145	0.00084950	-0.00329886	0.01503115	0.00581358	-0.02061345	0.00922758	-0.00978818	-0.01790710	0.00302392	-0.02713339	-0.01683390	-0.00662790	0.00150304	0.01482783
-0.03100357	-0.01092111	0.01185007	-0.01314140	0.04770041	-0.02130756	-0.01001466	0.04062577	-0.04963068	-0.01522516	-0.02940144	0.01583331	-0.00829903	-0.00219165	-0.01214355	0.02237758	-0.00399909	-0.05106556	-0.00174673	-0.02933156	-0.00974822	-0.01240629	-0.02100069	-0.04203815	0.06632387	0.06161223	-0.03172715	-0.01205798	-0.03745134	-0.03689968	0.00338983	-0.02805929	-0.00664624	-0.06570149	-0.01050203	-0.03996520	-0.00789079	-0.00618427	-0.04345810	0.00709660	-0.04099031	-0.02692686	-0.01818953	-0.04241908	-0.00562158	-0.03336987	0.48444793	-0.01959890	-0.01681220	-0.04786776
-0.03397729	-0.05151908	-0.07659183	-0.01867118	-0.07261652	-0.06743436	-0.04319957	-0.01020441	0.07721379	-0.06060399	-0.07517499	0.00708984	-0.04349729	-0.00171626	-0.04441053	-0.08334740	-0.04465041	0.40575331	-0.04262432	0.07488807	-0.01967160	-0.05769499	0.06408383	-0.08003154	-0.07816136	-0.08828272	0.03570261	0.03871087	0.02309945	-0.07406617	-0.05597686	-0.00234973	-0.05128355	0.40712911	-0.05677801	0.01138950	-0.04788230	-0.05537540	0.11199073	0.02645555	0.02531873	0.06277904	-0.05668128	0.07876615	-0.04492430	-0.07321601	-0.01594219	0.03083322	-0.05837488	0.16471994
-0.03998272	-0.00618903	0.06041624	-0.03647137	0.07061224	-0.02199521	-0.00206610	-0.04528546	-0.05424848	-0.00836753	0.02751103	-0.04834034	-0.00277731	-0.03888004	-0.00883740	0.05929486	-0.00022144	-0.03965252	-0.00888047	-0.03928554	-0.02973126	-0.01548162	-0.05477089	-0.03531061	0.13243814	0.16715391	-0.05965084	-0.00395539	-0.04803476	-0.02026296	0.05883618	-0.04832008	0.00683063	-0.08636710	0.00656133	-0.04300803	-0.00673132	-0.01887463	-0.07539698	-0.00905829	-0.05776711	-0.04997895	-0.00743203	-0.06605138	-0.00769162	-0.03219148	-0.04312460	-0.05645369	-0.02030169	-0.08876648
-0.03085862	-0.01004946	-0.02130452	-0.02124110	-0.00264572	-0.01519061	-0.00041096	-0.00940033	-0.00047014	-0.01509602	-0.03232208	-0.00188946	-0.00385690	-0.02173169	-0.01007957	0.00549257	0.25921020	-0.01322433	-0.00843709	0.10460655	-0.01640742	0.10737560	-0.01046375	-0.03986604	-0.03054446	-0.01327355	-0.02667516	-0.02635679	-0.02540257	-0.03358066	-0.01727060	-0.02361400	0.00419421	0.00170809	-0.02175124	-0.01425492	-0.00052878	-0.01130188	-0.02043988	0.18564914	-0.03404851	-0.00956001	-0.01395710	-0.02406718	-0.00353679	-0.02978097	-0.02097962	-0.02457755	-0.01459616	-0.00925594
-0.03564159	-0.00959485	-0.03577783	0.00536772	-0.03778580	-0.02962706	-0.00226745	0.03206210	0.00977081	-0.02021250	-0.03953938	0.00014601	-0.00494122	-0.03037197	-0.00520309	-0.00964050	-0.01306710	-0.02185986	-0.00128114	-0.00912509	-0.02003210	0.02870881	-0.01119921	-0.04193410	-0.07332516	-0.06356688	-0.01023403	-0.02111550	-0.01764933	-0.04028720	-0.03114076	0.01607606	-0.00506582	0.01524954	-0.02206520	0.22345793	-0.00728437	0.03125558	0.03312378	-0.01495995	-0.03480932	-0.01344701	-0.01674557	0.02664448	-0.01159955	-0.02945765	-0.01023311	-0.01827536	-0.01661893	-0.00907138
-0.01889060	0.01115878	-0.02673522	-0.01422630	-0.02007696	-0.00668891	0.01428314	0.07566779	-0.03939169	-0.00045473	-0.02085311	-0.03458031	0.01582122	-0.02584949	0.00516518	0.08646441	0.01085830	-0.04867725	0.00900292	-0.01975069	-0.01510263	0.03376618	-0.03374865	-0.02497608	-0.05247320	-0.05259062	-0.03073340	-0.04390337	-0.03610224	-0.01601644	-0.01786385	-0.03192318	0.01265671	-0.05994303	-0.00029921	-0.03387148	0.01188854	-0.00241512	-0.05327925	-0.01246221	-0.03905359	-0.03338185	-0.00583579	0.11124022	0.28292984	-0.01350484	-0.01920655	-0.05054113	0.00012370	-0.07299408
-0.03627710	-0.04361638	-0.07269059	-0.01159308	-0.06455117	-0.05564021	-0.03926835	0.00448210	0.04660332	-0.04627532	-0.06864253	0.02093179	-0.03734360	-0.00891818	-0.04263626	-0.07954103	-0.04690190	0.06454692	-0.04232454	0.02486114	-0.00005284	-0.04744752	0.06470604	-0.07060422	-0.09482641	-0.09623422	0.01606380	0.04691764	0.02553419	-0.06570322	-0.06333486	0.04650112	-0.03501896	0.18008646	-0.04808252	0.00609718	-0.04097962	-0.04803012	0.17815220	-0.00291599	0.04381987	0.04598544	-0.05291706	0.02813005	-0.04063672	-0.06296983	-0.01643755	0.05350894	-0.04424691	0.13912000
-0.00810804	-0.05524521	-0.08219684	0.08419881	-0.07998678	-0.07060172	-0.05401751	0.01083540	0.03162177	-0.05605609	-0.08394765	0.02865495	-0.04698218	-0.01766512	-0.05425836	-0.09271798	-0.05397626	0.01790885	-0.01901801	0.02300248	0.00024359	-0.03644805	0.04309191	-0.08299505	-0.11145964	-0.10968129	0.04740431	0.03303292	0.03502364	-0.07904446	-0.06625800	-0.00174868	-0.05461653	0.12264787	-0.06026492	0.05133804	-0.05437035	0.07792848	0.10409182	-0.01499515	0.03962771	0.04167800	-0.06389578	0.07503405	-0.05305810	-0.07015581	0.01608152	0.05417065	-0.05553239	0.08791015
-0.01853348	0.01690550	-0.02266522	-0.01084302	-0.01408425	0.00461802	0.02217899	0.09580535	-0.04193326	-0.00019104	-0.01469693	-0.02995597	0.01864871	-0.01521142	0.01758615	0.10668791	0.01120958	-0.04356963	0.01239452	-0.01658288	-0.00390106	0.02181147	-0.03368464	-0.02042126	-0.04846190	-0.04785028	-0.03497294	-0.04462542	-0.03553222	-0.01205706	-0.01502735	-0.02863573	0.01558737	-0.06374492	-0.00012387	-0.02955787	0.01820724	0.01055096	-0.04972421	-0.01328351	-0.03649998	-0.02403958	0.00174854	0.07679743	0.00715680	-0.00985199	-0.01647107	-0.04293643	0.00251841	-0.06494202
-0.01456048	-0.02218939	-0.00897245	-0.00711092	0.00428870	-0.02888258	-0.01052058	-0.02280921	-0.00459977	-0.02378707	-0.04475527	-0.01423679	-0.00295653	-0.01670889	-0.01197438	-0.01833284	-0.01312387	0.00332823	-0.01569625	0.00694724	-0.01071850	-0.00615599	0.02941359	-0.04616582	-0.07708050	-0.07302941	0.00262994	-0.01715354	-0.01205522	-0.04594487	-0.03244257	0.00128606	-0.00889806	0.03871210	-0.02859242	0.00723743	-0.02327564	-0.02100305	0.05570270	0.05259537	0.11636948	0.00441491	-0.03362627	0.11451640	-0.02136244	-0.03040584	-0.00495428	0.03201660	-0.01795733	0.01285697
-0.02238675	0.00494912	0.21825410	0.01801882	0.20008746	-0.00465140	0.01332893	-0.03841398	-0.03972057	0.00675443	0.12773006	-0.02974481	0.01142175	-0.01670471	0.01299392	-0.03778317	0.00766487	0.00705251	0.07086581	-0.02562319	-0.00769291	-0.00067427	-0.02681319	-0.02302159	-0.04916704	-0.05007796	-0.04577726	0.04939330	-0.03134025	0.01116919	0.02128419	-0.02501064	0.02100742	-0.06284642	0.09304776	0.03128183	0.01291122	0.09632659	-0.05740148	-0.01494485	-0.04774456	-0.03425079	0.02252580	-0.01455774	0.00537731	-0.01061881	-0.01736977	0.20692381	0.00614830	-0.07143377
-0.04538245	-0.02312377	0.00061573	-0.02164766	0.00137820	-0.02824699	-0.01838832	-0.04393673	-0.04184250	-0.02220119	-0.04470995	-0.02999430	-0.01817889	-0.03476481	-0.01289385	0.08001503	-0.02611168	-0.03158540	-0.02215868	-0.01457938	-0.01294243	-0.02586985	-0.01878749	-0.05043364	0.36721441	0.11975916	-0.04363580	-0.03886851	-0.04083609	-0.04832856	0.06814628	-0.03264725	-0.01169385	-0.00882363	-0.02284529	-0.03928849	-0.01828195	-0.02149388	-0.01658974	0.00241237	-0.02801090	-0.01580437	-0.02113605	-0.03466142	-0.02001663	-0.04857443	-0.02960625	-0.02624132	-0.02490265	-0.01296008
-0.03084815	-0.01101760	-0.03396058	-0.01710162	-0.04559292	-0.02929848	-0.00893998	0.02813614	0.00924596	-0.02189219	-0.04429634	-0.01694618	-0.01375712	-0.01986034	-0.01032488	-0.01971203	-0.01308240	-0.00970554	-0.01283429	-0.00149597	-0.00179464	0.03181512	-0.00708104	-0.04333143	-0.08102813	-0.07953403	-0.00139875	-0.02031568	-0.00870263	-0.03750011	-0.03655982	-0.01724421	-0.00591364	0.01489916	-0.02303109	0.00003930	-0.00717357	-0.01637756	0.01783516	-0.01981040	0.11363593	0.00143648	-0.02383571	0.01306973	-0.01255045	-0.03473683	-0.01250377	-0.01237270	-0.02111373	0.00385897
-0.02411337	-0.01713669	-0.02479960	-0.00959326	-0.01957971	-0.01439429	-0.00306504	0.11127993	-0.01634372	-0.02274090	0.11848886	-0.04438496	-0.01417182	0.02413264	-0.01604633	-0.06027171	-0.01432920	0.00217958	-0.01745890	-0.02380980	-0.02320377	-0.01855164	-0.01107995	0.10887232	-0.07912905	-0.07885028	0.01246005	0.01603001	-0.03404202	0.12467944	-0.03018598	-0.04677976	-0.01600054	-0.03174489	0.02605196	0.10467188	-0.01105651	-0.01690450	0.00100831	-0.02275254	-0.00303619	-0.03622711	0.11954238	-0.03726333	-0.01708258	0.02397108	0.01346384	0.00527643	-0.01994431	0.04212141
-0.05072409	-0.07402527	-0.09937905	-0.01927349	-0.08688595	-0.07890422	-0.06214049	-0.01353322	0.00742488	-0.07267360	-0.09252957	0.25884324	-0.06340275	-0.03893698	-0.06081636	-0.04016155	-0.07378210	0.03257595	-0.06808417	0.02698761	0.09182642	-0.07576007	0.02912998	-0.09776458	0.03515585	-0.06546713	0.01874371	0.00643723	-0.00659302	-0.08826091	-0.04944491	0.04978966	-0.06990025	0.10658555	-0.07679356	0.00355446	-0.07105573	-0.07679840	0.11183628	-0.03940061	0.00860693	0.07912126	-0.07002231	-0.00596395	-0.06200862	-0.08872265	0.05840982	0.04415862	-0.07572623	0.15529706
-0.00997791	-0.01879253	-0.02433939	0.02938814	-0.02730778	-0.03015740	-0.00826464	0.13241094	0.01353789	-0.02449222	0.06433156	-0.03094179	-0.00521214	0.00970712	-0.01231934	-0.05806566	-0.02254593	0.05089151	-0.01389141	-0.00181383	-0.01572835	-0.02350072	-0.01314662	-0.05135838	-0.07604237	-0.06913893	-0.00710909	0.04952420	0.00207909	-0.02637312	-0.02640583	0.03207852	-0.01561180	0.00473010	0.02675889	-0.01466930	-0.01464002	0.06431057	0.01374560	-0.00333016	-0.03120371	-0.01336609	-0.01635337	-0.02607668	-0.01351942	-0.04284533	0.02252982	0.01524739	-0.01737775	0.01929756
-0.04443816	0.00058568	0.11682408	-0.03468621	0.11313392	-0.02882383	-0.01579341	-0.05946257	-0.06208255	-0.01853850	-0.03902896	-0.05882495	-0.00593442	-0.04206640	-0.01633384	0.06920643	-0.01561925	-0.07099765	-0.02095290	-0.03837762	-0.03409376	-0.02255693	-0.05697401	-0.04512024	0.18303515	0.27070311	-0.06564511	-0.06605773	-0.05784709	-0.03882232	0.03791860	-0.05136720	-0.00748867	-0.09139024	-0.02505247	-0.05008617	-0.01032305	-0.02025284	-0.08363336	0.00319926	-0.06267282	-0.05627993	-0.02624793	-0.07172599	-0.01933054	-0.04215648	-0.05372594	-0.06151807	-0.02359623	-0.09197821
-0.01985522	-0.03762589	-0.04757587	0.01019978	-0.05069474	-0.05381603	-0.03680777	0.00534650	0.03667937	-0.04468631	-0.07322609	0.00923922	-0.03739234	-0.00706625	-0.04266866	-0.04929923	-0.03827525	0.00338854	-0.04226691	0.01169316	-0.01820150	-0.05007387	0.04017799	-0.04891076	-0.05456342	-0.03387292	0.02560645	-0.01770982	0.00795549	-0.05019224	-0.04592340	0.02633277	-0.03186725	0.13673998	-0.04916655	-0.02100381	-0.03974016	-0.04983147	0.10769709	-0.00893477	0.01686212	0.03344747	-0.04919264	0.03311952	-0.04203275	0.03899755	-0.01008681	0.04557049	-0.05047156	0.09099972
-0.01616834	0.00453086	-0.00705594	-0.00509378	-0.01093733	-0.00696948	0.01853956	0.07243226	-0.02337659	-0.00071087	0.11592091	-0.01513224	0.01291300	0.03426819	0.01119966	-0.02800571	0.01002779	0.01862629	0.00722820	-0.00609942	-0.00105602	-0.00210991	-0.01849063	-0.03060386	-0.04670525	-0.04598851	-0.02659913	0.07789309	-0.01248826	-0.02411686	-0.01281587	-0.02745298	0.01418130	-0.02120792	0.05946826	-0.03240120	0.01008540	-0.00134027	0.00325692	-0.00878160	-0.03531374	-0.01212954	0.00507299	-0.03178677	0.01261790	-0.02206173	0.03278515	-0.00600075	-0.00420850	-0.03357912
0.01980459	-0.01241161	-0.01021864	-0.01210816	-0.00453377	0.05941951	-0.00682533	0.06943056	-0.02860090	0.03501012	0.03234916	-0.04025955	0.00273460	0.03913577	-0.01090014	-0.03122371	-0.01380792	0.00465043	-0.02020795	-0.02093261	-0.01961316	-0.00760637	-0.01937672	-0.04576979	0.01763393	0.02602207	-0.03137556	0.03493918	0.06110148	-0.01736498	0.00072490	-0.03147152	-0.01099720	-0.05011363	0.04249411	0.00663239	-0.01233598	-0.01351611	-0.05727915	-0.03092862	-0.04375397	-0.04353686	-0.00624162	-0.04381822	-0.01199664	-0.03839807	0.01408663	-0.01799390	0.04261913	-0.05466545
-0.04248696	-0.04743158	-0.07255697	-0.01787058	-0.07918656	-0.06715470	-0.04416530	-0.02681013	0.03969255	-0.05880976	-0.07781113	0.08744439	-0.04852514	-0.01327644	-0.04727580	-0.08845478	-0.05306459	0.03312130	-0.05053993	0.01038278	0.01824140	-0.05602304	0.05253232	-0.08238992	-0.10431872	-0.09398388	0.01944892	0.02457767	0.02366569	-0.07414654	-0.06776906	0.01703985	-0.04124327	0.15975019	-0.05654431	-0.02080413	-0.05444290	-0.06384271	0.11388522	-0.04019053	0.22529726	0.04460684	-0.06149136	0.00202082	-0.05046437	-0.07775118	-0.00722670	0.02713622	-0.05219634	0.12816311
-0.03105653	-0.00978076	-0.02103146	-0.02144359	-0.00228401	-0.01476539	-0.00010851	-0.00949392	-0.00092335	-0.01464211	-0.03192699	-0.00191042	-0.00397851	-0.02174558	-0.00996512	0.00595869	0.26251093	-0.01339802	-0.00818745	0.10429414	-0.01636298	0.10824779	-0.01073959	-0.03968773	-0.02948069	-0.01327149	-0.02706251	-0.02694741	-0.02545797	-0.03353844	-0.01662054	-0.02398782	0.00426174	0.00083256	-0.02148152	-0.01372406	-0.00033700	-0.01142420	-0.02061535	0.18492682	-0.03449118	-0.00944070	-0.01318344	-0.02390877	-0.00331002	-0.02952846	-0.02151924	-0.02497659	-0.01396754	-0.00969233
-0.01570595	0.01007198	-0.02431713	-0.01574355	-0.01857862	0.00044018	0.01227946	0.10381771	-0.03865424	-0.00028248	-0.01481485	-0.03064397	0.01024674	-0.02471594	0.00645149	0.08422615	0.00911158	-0.04674774	0.00387631	-0.02285374	-0.01403685	0.02939203	-0.03357716	-0.01642757	-0.05396764	-0.05029618	-0.03223664	-0.04160838	-0.03134958	-0.01438121	-0.02049668	-0.03623760	0.01230376	-0.05903359	-0.00527271	-0.03246917	0.01561671	-0.00422154	-0.05139215	-0.01311219	-0.03531984	-0.03453655	-0.00283387	0.11023636	0.25615641	-0.01231984	-0.02270191	-0.04679101	-0.00011837	-0.07188396
0.05341089	-0.00448612	-0.04524665	-0.01530768	-0.04200742	0.09888007	-0.00427770	-0.02718873	0.00784704	0.10693173	-0.03253183	-0.00945848	0.00140074	0.04696013	-0.00997246	-0.05368521	-0.01106650	0.00171571	-0.00926956	0.00459916	-0.00268838	-0.01562793	-0.00477050	-0.03544116	-0.06014494	-0.06748916	-0.01442762	0.04474675	0.10939049	-0.02210898	-0.02985247	0.17756324	-0.00503539	0.02705855	-0.02330401	-0.00994412	-0.00891551	-0.02005540	0.02916391	-0.00624613	-0.02397973	0.00081649	-0.01504471	0.00102328	-0.01602714	-0.03129064	-0.02155614	-0.00812672	0.13509010	0.03355494
-0.01998105	-0.05274978	-0.03631112	-0.03798012	-0.01940530	-0.06670699	-0.05040894	-0.02758393	0.03332480	-0.05792420	-0.08060616	0.02265535	-0.04243116	-0.03219590	-0.05702604	0.04288911	0.03312780	0.00640805	-0.05339596	0.00163845	-0.02008776	-0.06252775	-0.00680536	-0.02218625	0.07475454	0.01175513	0.03413922	-0.00969757	0.00849446	-0.05529319	-0.00237381	-0.00561990	-0.05179635	0.05189847	-0.06046311	-0.02622728	-0.05155929	-0.06741653	0.03195043	-0.00859467	-0.00374665	0.02607308	-0.06505071	0.02087760	-0.05165505	-0.01695605	-0.02222132	-0.00253704	-0.05916507	0.04709186
-0.02333123	0.01003903	-0.00770756	-0.01671219	-0.00390762	-0.00852433	0.02018568	-0.01328015	-0.04530612	-0.00268523	0.19069968	-0.03334822	0.01193075	-0.02733846	0.00912280	-0.01134196	0.00386110	0.27728453	0.00329656	-0.02652975	-0.01765954	0.00439689	-0.02861133	-0.02476311	-0.05625572	-0.05169617	-0.04455232	0.20015654	-0.03587859	0.00229919	-0.00279810	-0.04146632	0.01418518	-0.06526498	0.06189778	-0.01769218	0.00420099	0.00333045	-0.06374005	-0.01281168	-0.04638332	-0.03353254	0.01294441	-0.02542735	0.00597209	-0.01647552	-0.02583851	-0.02921702	-0.00021343	-0.07934130
-0.02003603	-0.00537570	-0.04920844	-0.00355581	-0.03967608	0.08688594	-0.01074333	0.01053445	-0.01218800	-0.01648831	-0.02176719	0.08504958	-0.00782682	0.05394535	0.00110674	-0.04462513	-0.00759078	-0.00127736	-0.00789414	0.00396090	0.04806543	0.03129528	-0.00162209	-0.02877807	-0.07061110	-0.06357958	-0.02063977	-0.03065641	-0.01819376	-0.02034008	-0.03532366	0.01192061	-0.00699660	-0.02810968	-0.01811253	-0.00483660	-0.01581486	-0.02044346	0.01111351	-0.01261492	-0.01555633	0.01282244	-0.01809712	-0.02035752	-0.01194793	-0.03288890	0.03121924	0.00965633	-0.01392130	0.01300274
-0.00581829	0.00217166	-0.03131710	0.15944947	-0.02616029	-0.00878627	-0.00002606	-0.00444142	-0.00143044	0.00358464	-0.02222726	0.00362433	0.00847099	-0.00456515	0.00232445	-0.03810735	0.00080949	-0.02918927	0.00941023	0.00438768	0.00714266	-0.00968911	0.00060396	-0.03017032	-0.05587342	-0.05624599	0.00076554	0.02482583	0.00921499	-0.02229313	-0.02601491	0.00513398	0.01033020	0.02815880	-0.00895848	-0.02704542	0.12142055	0.00255037	0.04985386	-0.00565211	-0.00466993	0.05524939	-0.00390394	-0.00091269	-0.00056948	-0.02399729	-0.01331031	0.01438437	0.00223157	-0.02139433
-0.06219035	-0.02540268	0.03605923	-0.04875644	0.05264534	-0.03668685	-0.03009811	-0.07233130	-0.08972658	-0.03538811	0.00204685	-0.07322862	-0.02368834	-0.05556794	-0.02855866	0.33302057	-0.03954487	-0.05736937	-0.00060890	-0.06227465	-0.05528582	-0.03759174	-0.07482488	-0.06504791	0.53744811	0.43018258	-0.08512795	-0.04658874	-0.07540613	-0.04658781	0.22081299	-0.06488975	-0.03097419	-0.08113980	-0.00746039	-0.05544911	-0.02979897	-0.01513925	-0.10710938	-0.00239253	-0.08167806	-0.06984297	-0.02990168	-0.09111297	-0.03427201	-0.06559348	-0.06761584	-0.08205261	-0.03795099	-0.11254574
-0.00359431	-0.04695102	-0.07906983	-0.02378650	-0.06684972	-0.06492149	-0.04235614	-0.00223088	0.05495067	-0.05385892	0.01356346	0.04095666	-0.04084900	-0.04362658	-0.05302218	-0.08877251	-0.05120321	0.02270160	-0.04474987	0.01917927	0.00439023	-0.05799079	0.02049890	-0.07701856	-0.10372563	-0.10342854	-0.00121120	0.05577774	0.01339700	-0.05504041	-0.06444574	0.33469644	-0.04285173	0.02221675	-0.00213786	0.02273318	-0.04847354	-0.05677328	0.07266402	-0.01271343	-0.01937683	0.01228099	-0.04815175	0.03323810	-0.04530914	-0.07644648	-0.00906919	-0.00983532	-0.05172375	0.05122589
-0.02566383	-0.01080253	-0.03874246	-0.00104513	-0.03332930	-0.01890843	-0.00117111	0.02124323	-0.00248133	-0.00453500	-0.02922080	0.06394389	0.00042109	-0.00984181	-0.00597508	-0.04800946	-0.00322801	-0.02121754	0.00307514	0.00663485	0.02220456	-0.01348257	0.02248555	-0.03798384	-0.06535767	-0.06358451	0.07137427	-0.01151974	-0.00854170	-0.03169817	-0.02313437	0.01036247	0.00137834	-0.01136922	-0.01214386	0.04763813	-0.00557791	0.00201401	0.02997027	-0.01735215	0.00633048	0.00573576	-0.01948661	0.00929149	-0.00803444	-0.02663365	0.09888867	0.02250677	-0.01011564	0.01121847
-0.02907476	-0.00096592	0.28361011	-0.02064670	0.31758106	-0.00895755	0.00782187	-0.04198396	-0.04723901	-0.00436023	0.00866439	-0.03709019	0.00112025	-0.02741082	0.02745004	0.02495673	0.00405005	-0.03252949	0.00250273	-0.02992915	-0.02015933	-0.00641251	-0.02861740	-0.03210476	0.05283832	0.08415675	-0.04494999	-0.02700667	-0.04441933	-0.00609491	0.01852307	-0.03703044	0.01579552	-0.06842673	0.01517055	-0.02256668	0.00476825	-0.00022611	-0.05970571	0.00870090	-0.05056269	-0.03517684	0.02047104	0.00478935	-0.00360313	0.06527510	-0.02719494	0.23546427	-0.00902077	-0.07781330
-0.03127248	-0.03027482	0.19123366	-0.02338772	0.23010795	-0.04826890	-0.01755532	-0.02379178	0.03549149	-0.03649156	-0.01973969	0.00556618	-0.01440060	-0.01397336	-0.02127525	-0.06587951	-0.02905979	0.02542854	-0.03404641	0.01880900	0.00323386	-0.03240561	0.00462240	-0.05657382	-0.08225488	-0.08845530	0.00479539	0.01464543	0.00370971	-0.04129672	-0.02666632	-0.01227611	-0.01846461	0.09416621	-0.01802334	0.03312573	-0.02310040	-0.03063888	0.04614804	-0.00869393	-0.02482802	0.03408329	-0.01498547	0.05062854	-0.02108721	-0.04782591	-0.03533669	0.28419054	0.08710311	0.02376787
-0.01914360	-0.01966043	-0.04556199	0.07867726	-0.03699454	-0.03491279	-0.01771862	0.09019196	-0.00789784	-0.03301224	0.09280748	-0.02322653	-0.01525538	-0.00142085	-0.02367754	-0.06107092	-0.02644432	0.06371411	-0.00116107	-0.01055733	-0.01057608	-0.03609620	-0.00114834	-0.05216707	-0.07825875	-0.07972544	0.01402646	0.08974467	-0.00450560	-0.02087238	-0.03035584	-0.02357633	-0.02577944	0.01194819	0.05178243	0.00145184	-0.02411165	0.11373373	0.00125885	-0.02138528	-0.01887830	0.07083778	-0.01189147	-0.01119906	-0.02661894	-0.04383417	0.01982988	0.00824404	-0.02871193	-0.00050439
0.04174332	-0.02146605	-0.04258972	-0.01473136	-0.05165212	-0.03869601	-0.01621881	-0.03410143	0.07062273	-0.03303353	-0.04441896	-0.01608807	-0.01896930	-0.02833471	-0.02753866	-0.06118302	-0.02459146	-0.00305684	-0.02481024	-0.01057971	-0.02739037	-0.03005595	-0.00831941	0.08569025	-0.08240640	-0.07368463	0.07198792	-0.02032560	-0.01807601	0.01842198	-0.04281999	-0.01767305	-0.01798924	0.01504770	-0.03748612	-0.01435092	-0.01745575	-0.02856410	0.02770762	-0.02645859	0.44012752	0.00166823	-0.03178267	-0.03371443	-0.01645436	0.10760293	-0.02516677	-0.01400182	-0.02803146	0.02413334
0.07253551	-0.01245548	0.01763451	-0.02891691	0.03835738	-0.02089711	-0.00759396	-0.05425725	0.03512334	-0.01831976	-0.03401012	-0.03932814	-0.00294773	-0.03459272	-0.00475928	0.01128195	-0.01034499	-0.06847518	-0.00602114	-0.04609020	-0.02618409	-0.01576714	-0.04335768	0.17371847	0.04765189	0.07814365	0.06969345	-0.05733782	-0.05177146	0.09682909	0.00654449	-0.04237700	-0.00398107	-0.08133019	-0.01463962	-0.04915240	-0.00845308	-0.01455216	-0.07045485	-0.01375594	0.08198928	-0.04862695	-0.01559147	-0.06728458	-0.01470999	0.22073433	-0.03710246	-0.05549872	-0.01645025	-0.08288033
-0.03905497	-0.00421170	0.02668830	-0.03558028	0.02505723	-0.01418212	-0.00052670	-0.04028786	-0.05242738	-0.01862878	-0.03080948	-0.04732456	0.00693100	-0.02658048	0.05017436	0.24426755	-0.00511758	-0.05186196	-0.01019930	-0.02928313	-0.02285988	-0.01247402	-0.04496078	-0.04564864	0.37105110	0.26537910	-0.05860493	-0.05367512	-0.05025423	-0.03125358	0.13454676	-0.03783276	-0.00414306	-0.05776754	-0.00604137	-0.04680044	-0.00089746	-0.00872453	-0.07037113	-0.00759122	-0.05542624	-0.04077164	-0.01990860	-0.06401082	-0.00310951	-0.03482680	-0.03392536	-0.04720342	-0.01510131	-0.08497100
-0.01365375	-0.04263011	-0.01151059	-0.00818248	-0.06496224	-0.05996031	-0.03042520	0.04957643	0.01939902	-0.05207719	-0.07275943	0.01775222	-0.03784259	-0.02214484	-0.04559143	-0.00564576	-0.04322132	0.02332438	-0.04200235	0.01796044	-0.02480102	-0.05525722	0.01076543	-0.07362141	-0.10237888	-0.04057021	0.03614861	0.01223594	0.02655524	-0.06709072	-0.06386232	0.01656561	-0.04011707	0.08059350	-0.05159685	-0.02673759	-0.04005300	-0.04784817	0.04686336	-0.01268179	0.00813315	0.01908249	-0.05787463	0.12379123	-0.04604943	-0.06496236	-0.00875423	0.03193974	-0.05370991	0.04495451
-0.00750873	-0.01604788	-0.05277775	-0.01971593	-0.04157721	-0.03079230	-0.01450339	0.00312075	0.04958592	-0.02744695	-0.04334013	0.04849305	-0.01753629	-0.01478300	-0.02123516	-0.06427506	-0.01508526	-0.00680767	-0.01060203	-0.01533301	0.01172813	-0.02850158	0.00553167	0.04121461	-0.08035982	-0.08098356	0.03968654	-0.01495246	-0.00636936	0.02305177	-0.03625079	-0.01033887	-0.01431806	-0.01500850	-0.02571685	0.04673746	-0.01448163	-0.00977684	0.00596096	-0.02102878	0.06855521	-0.00846699	-0.02697948	-0.00659705	-0.01876855	0.05390536	0.09485065	0.00186358	-0.02312995	-0.00157679
-0.00193707	0.04017393	0.00283732	0.00513924	0.00470264	0.02134450	0.04116870	-0.01039243	-0.02743317	0.03673147	0.01452824	-0.00775955	0.03785432	0.00085074	0.03587217	-0.00722022	0.03391059	-0.02701223	0.03217238	0.00573522	0.01974328	0.02227899	-0.00717309	-0.01023569	-0.03070873	-0.02461134	-0.01775337	-0.02180356	-0.00943965	0.00924080	0.01295392	-0.00452344	0.04431368	-0.04270685	0.03157599	-0.01280770	0.03583803	0.02212515	-0.03862007	0.01178030	-0.01768107	-0.00491602	0.02265672	-0.03008251	0.03885700	0.00667361	0.00583778	-0.01808328	0.03103383	-0.05465322
-0.05359247	-0.02620676	0.07177810	-0.03406778	0.05348166	-0.03758884	-0.02839633	-0.04490412	-0.00835850	-0.03572763	-0.05572224	-0.02876795	-0.02271106	-0.03729119	-0.03576195	0.05082577	-0.03372622	-0.04189884	-0.03084913	-0.01687032	-0.03772577	-0.04116428	-0.00896148	-0.05585018	0.13868241	0.22861274	-0.02363751	-0.03600054	-0.03745582	-0.05658913	0.00993339	-0.02706945	-0.02465272	0.00764741	-0.04185368	-0.04482273	-0.03138504	-0.03704160	-0.03136889	0.00497860	-0.04343978	-0.01373122	-0.04803931	-0.04276965	-0.03116861	-0.05717003	-0.03606240	0.00582222	-0.03225841	0.02334497
-0.00085381	-0.00693342	0.03668673	-0.03105635	0.03078322	0.24939311	-0.00568788	-0.04814398	-0.05803431	0.11527942	0.02965380	-0.05161688	-0.00278113	0.23240371	-0.00598960	0.09911858	-0.01687651	-0.06146415	-0.01027211	-0.03840194	-0.02845217	-0.01408152	-0.05411352	0.03253683	0.38492161	0.17365541	-0.06038744	-0.06199323	0.03882030	-0.00269335	0.08070944	-0.04489445	0.00356100	-0.06799881	-0.01525822	-0.01168707	-0.00159597	-0.01247376	-0.07614706	-0.00237185	-0.06084530	-0.05386345	0.00312829	-0.06341525	-0.01156675	-0.03921344	-0.03969862	-0.05896406	0.10657487	-0.04543718
-0.03825961	-0.01574641	0.03144244	-0.02722174	0.04240118	-0.03482158	-0.01987313	0.10956806	-0.02810542	-0.02625160	0.03426054	-0.03875392	-0.01320576	-0.00713778	-0.02701806	0.00190292	-0.02353715	0.00439420	-0.02967329	-0.02939232	-0.03090540	-0.03404166	-0.02461587	-0.05356352	0.04891693	0.07693457	-0.03317347	0.01500984	-0.03472868	-0.01972668	-0.01158702	-0.04383332	-0.02546486	-0.05060638	0.01532207	-0.02032334	-0.02359258	-0.02879209	-0.03655409	-0.00998700	-0.03445381	-0.04632956	-0.01409489	-0.06073624	-0.02658290	-0.05019114	0.00793058	-0.03003490	-0.03042480	-0.03538838
0.00561330	-0.02597044	0.03030756	-0.02783317	0.01682572	-0.04395241	-0.02385226	-0.03530856	0.05174775	-0.03556241	-0.05301299	-0.02428970	-0.02631607	-0.02586344	0.04426754	-0.06481469	-0.03230039	-0.00409118	-0.02937880	0.01399139	-0.02749302	-0.03972692	0.00736661	0.03413867	-0.07904170	-0.07457114	0.16463573	0.00676016	0.00681759	0.01363684	-0.04262047	-0.01173944	-0.02562063	0.04373960	-0.03589804	-0.00097575	-0.02853573	-0.03781043	0.05892586	-0.02194520	0.06485231	0.01754479	-0.02048224	0.21812892	-0.02498317	0.05806499	-0.03006786	0.06453584	-0.03667837	0.01651318
-0.03886451	-0.05082427	-0.00841172	-0.01441517	-0.00925781	-0.07354835	-0.05301533	0.00257074	0.01543960	-0.06230605	-0.07457881	0.01420245	-0.04971927	-0.00758059	-0.04917705	-0.08943482	-0.05427409	0.08458973	-0.05427624	0.04992358	-0.02967340	-0.06770264	0.07714871	-0.08223465	-0.11255287	-0.11028506	0.03872787	0.02362159	0.02339629	-0.07560260	-0.07908417	-0.01315670	-0.05669655	0.21024421	-0.05557304	0.01803266	-0.05687191	-0.06100355	0.12049375	0.01435274	0.00617398	0.04149667	-0.06377329	0.21747753	-0.05351282	-0.07117732	-0.00090835	0.15125111	-0.06045958	0.18910488
-0.01132283	0.01089068	0.02462967	-0.01025038	0.04200872	-0.00212899	0.01491107	-0.03414153	-0.03195984	0.00729602	0.08831295	-0.03116295	0.01942264	-0.01012535	0.01024629	-0.02669962	0.00770736	0.01490848	0.01242193	-0.02031663	-0.01103807	0.00636454	-0.02169318	-0.01280106	-0.04552307	-0.04867140	-0.03863600	0.02745391	-0.03303140	0.07153750	0.02611323	0.10779221	0.02335923	-0.05859756	0.06767696	0.05203789	0.01701972	0.00908765	-0.05858267	-0.01193693	-0.03985654	-0.03059723	0.10216157	-0.04808510	0.01202320	-0.00577642	-0.02229660	0.03448122	0.00676332	-0.06794893
0.01447305	-0.00411232	-0.03763764	-0.02221085	-0.03243138	-0.02101465	0.00175079	0.07593499	0.01920817	-0.01736707	-0.02409844	-0.03911475	-0.00647896	-0.03966445	-0.00644198	0.08026337	-0.00904172	-0.05929576	-0.00957697	-0.03669635	-0.01570935	0.00802449	-0.04023112	0.12141410	-0.06156162	-0.05884463	0.03625667	-0.05668268	-0.04944300	0.03563669	-0.02804643	-0.04307986	-0.00260505	-0.07168217	-0.01814592	-0.04628448	0.00123052	-0.01305515	-0.06411389	-0.02942841	0.01952351	-0.04896069	-0.01277506	0.07476290	-0.00500540	0.08692671	-0.03689355	-0.05665622	-0.01669913	-0.07142806
0.01218568	-0.01837159	-0.05032343	-0.01293662	-0.04781996	-0.03029799	-0.01651156	-0.00026971	0.03800497	-0.02082654	-0.04614369	0.01438230	-0.01592639	-0.01959915	-0.01862564	-0.05902662	-0.02187776	-0.00379669	-0.02213841	0.00542603	0.02211509	-0.03188071	0.00202862	-0.05083271	-0.07820149	-0.06925469	-0.01004845	-0.00787940	0.02716112	-0.04248087	-0.04121507	0.18003847	-0.01484032	0.01945734	-0.02503509	0.00084749	-0.01699637	-0.03195425	0.04702755	0.00070432	-0.00934360	0.02293737	-0.03066125	0.00624651	-0.02227756	-0.04577372	-0.00113499	0.00028677	-0.02155672	0.03661381
0.01389467	-0.01744276	-0.05153979	-0.01147053	-0.04003489	0.20739435	-0.01096617	-0.02766421	-0.00442046	0.11588196	-0.01279227	0.05782202	-0.01587423	0.20415141	-0.02057353	-0.05894694	-0.02440214	-0.00630321	-0.02128653	0.00867351	0.01107354	-0.02053078	0.00171603	0.00601534	-0.07514884	-0.07458390	-0.01455199	-0.00555796	0.07270133	-0.02787777	-0.03665758	0.02859946	-0.01590688	0.04636388	-0.02223350	0.01540995	-0.01170461	-0.02646569	0.05409949	-0.01511413	-0.03340036	0.01116448	-0.01662276	0.01094888	-0.02160624	-0.03946058	0.00045170	-0.01176685	0.07074007	0.03765745
-0.03089461	0.00385689	0.24299683	-0.03377550	0.06787238	-0.01481223	0.00066537	-0.04948654	-0.05413356	-0.00400410	-0.02603794	-0.04677550	0.00643568	-0.02778181	0.00031987	0.03197450	0.00135283	-0.05610247	-0.01181849	-0.04114338	-0.02831387	-0.00647265	-0.04549099	-0.03791706	0.11164600	0.34366494	-0.05632114	-0.05360821	-0.04520442	-0.03184851	0.01390278	-0.04586925	0.00429992	-0.07777753	-0.00985320	-0.04627999	0.00061864	-0.01754885	-0.06817093	0.00403002	-0.05404589	-0.04305634	-0.01342125	-0.05693480	-0.01576047	-0.03371109	-0.04263698	-0.05225743	-0.00521694	-0.08430050
-0.05390984	-0.02008900	0.08127054	-0.04536380	0.07169377	-0.02893310	-0.02512764	-0.06127366	-0.06998223	-0.02650289	-0.04570089	-0.06149422	-0.02214011	-0.05183592	-0.02214245	0.29812646	-0.02135423	-0.08108558	-0.02041193	-0.05557164	-0.04186957	-0.02154966	-0.06675126	-0.05326524	0.47189972	0.40687594	-0.07778123	-0.07338303	-0.06986333	-0.04868790	0.14114629	-0.06438640	-0.01826170	-0.09160269	-0.02534209	-0.05740878	-0.02194845	-0.02902758	-0.08960386	0.02505245	-0.06943158	-0.05702167	-0.02361251	-0.08607315	-0.02526982	-0.04901852	-0.05335493	-0.07775755	-0.03019288	-0.09933133
0.03551588	-0.01966395	-0.05271781	-0.02103010	-0.04896156	0.08856198	-0.01900484	-0.01883198	0.00252745	0.07193796	-0.04680309	0.08270849	-0.01249362	0.03817996	-0.01965104	-0.06474279	-0.02310058	0.01136745	-0.02571424	0.01399949	0.02284163	0.00666167	0.00941847	-0.05040912	-0.07651679	-0.07547274	-0.01217957	-0.01667269	0.11152547	-0.04344265	-0.04198360	0.02161975	-0.01388450	0.06485192	-0.02665385	0.00431134	-0.01988328	-0.02829560	0.04849890	-0.00726015	0.00362106	0.01827420	-0.03018839	-0.01769250	-0.01504018	-0.03910499	0.01442709	0.02353395	0.05671709	0.03193532
-0.03655778	-0.00408067	0.02515983	-0.02450921	0.06462760	-0.01750837	-0.00027369	-0.04666071	-0.05279184	-0.00886280	-0.03101341	-0.04469104	0.00002595	-0.03002957	-0.00291759	0.21211863	-0.00048820	-0.05362922	-0.00366470	-0.03651185	-0.02906543	-0.01301403	-0.04105747	-0.03369223	0.39395240	0.35754079	-0.05520541	-0.05037579	-0.04848155	-0.02642553	0.15292756	-0.03255681	-0.00065974	-0.06517807	-0.00845530	-0.04418151	0.00187602	-0.00472298	-0.07465728	-0.00206789	-0.05841992	-0.04401070	-0.01320258	-0.06202270	-0.00481806	-0.02894045	-0.04220602	-0.05331484	-0.01254537	-0.08449453
-0.03219435	-0.01152693	-0.04237792	-0.01496653	-0.04284888	-0.02941900	-0.00999245	-0.01302938	0.02672106	-0.02079698	-0.04639230	-0.00328558	-0.01371586	-0.01501654	-0.02273386	-0.05858251	-0.01850632	0.02809794	-0.01580897	0.23278840	0.00071132	-0.02949926	0.02407330	-0.04715719	-0.07153538	-0.06492918	0.03084827	-0.00919156	0.00609812	-0.03242629	-0.03694698	-0.00064360	-0.01798110	0.05754650	-0.03022249	0.00353745	-0.01897265	-0.02573244	0.05339881	-0.00226961	0.20255180	0.01530330	-0.03659857	0.00058878	-0.01331372	-0.04449599	0.00004373	0.01079580	-0.01689246	0.05308640
-0.03973880	-0.02055530	0.02075370	-0.01882406	0.00538225	-0.03010464	-0.01476267	-0.04206058	-0.04546167	-0.03304436	-0.05321905	-0.04028150	-0.01745843	-0.03408416	-0.01920956	0.15470859	-0.02754692	-0.03183482	-0.01589775	-0.00631325	-0.02635500	-0.02791335	-0.02955933	-0.05816459	0.29014128	0.22326273	-0.06198749	-0.03698777	-0.04605284	-0.04609347	0.10275327	-0.03847060	-0.02048451	-0.02223266	-0.02644889	-0.05962363	-0.02007041	-0.02377003	-0.04375741	0.02093176	-0.06485652	-0.04184725	-0.03403755	-0.03383663	-0.01650072	-0.04987989	-0.01125663	-0.03253558	-0.02781690	-0.04253932
0.02068806	0.01833821	0.04363807	-0.00804061	0.03682895	0.09594734	0.01537894	0.01232086	-0.03932540	0.08809716	-0.01545298	-0.02797905	0.01771250	0.06322922	0.01955663	-0.02335002	0.01100726	-0.04276321	0.00627838	-0.01602026	-0.01020280	0.06011574	-0.01730877	-0.03020061	-0.04876986	-0.04403237	-0.04213791	-0.02961068	0.07447622	-0.00907372	-0.00999615	-0.02617975	0.01893689	-0.05750434	-0.00133210	-0.00437181	0.00505823	0.01028323	-0.04630784	-0.01585094	-0.03834007	-0.02711943	0.00228762	-0.01320109	0.00878252	-0.01518835	0.01509328	0.01212963	0.10136215	-0.07212904
-0.00024327	-0.00273412	-0.03130791	-0.00072224	-0.03067945	-0.02206734	0.01035693	0.02190051	0.04420038	-0.01120236	-0.03834103	-0.01071597	-0.00328576	-0.02251957	-0.00028206	-0.04757981	-0.00242028	-0.00600771	-0.01036255	0.01828693	-0.00327418	-0.00715214	0.01867858	-0.03846912	-0.05911750	-0.06129839	0.03706273	0.02266544	0.03152333	-0.03328481	-0.02721082	0.01290173	-0.00655525	0.08481685	-0.01766742	-0.01585311	-0.01363024	-0.01702191	0.08098088	0.00110496	0.00358981	0.03568075	-0.02025550	0.00907374	-0.00939716	-0.03054158	0.00882918	0.02407671	-0.01101253	0.06606443
-0.03135168	-0.01605331	-0.00890743	-0.01425314	-0.00919411	-0.02426704	-0.01257928	-0.02562785	-0.00967234	-0.01254833	0.12715551	-0.00773101	-0.00913637	-0.01325658	-0.00925876	-0.05477693	-0.01876241	0.04922878	-0.01550513	0.00230360	-0.00512918	-0.01431287	0.20187712	-0.03904213	-0.06795678	-0.06901298	-0.01120137	0.07226966	-0.02427825	-0.02312908	-0.02512379	-0.02646635	-0.00734392	0.04985640	0.05272375	-0.00159228	-0.01545865	-0.01823130	0.01036789	-0.01824388	-0.00505591	-0.00889486	0.00842671	-0.02834816	-0.01505359	-0.03035070	-0.00598182	0.02484247	-0.01996883	0.01982657
-0.00586909	0.02002075	-0.00611075	-0.00658123	-0.00547499	0.00786979	0.02244753	-0.02395268	-0.03502557	0.01205768	-0.01334232	-0.02335856	0.02879560	-0.00905733	0.02478964	-0.02594617	0.01768580	-0.04008495	0.01886199	-0.01425252	0.00366998	0.08903046	-0.02037129	-0.01349472	-0.03534982	-0.02908183	-0.02585968	-0.02898107	-0.02496657	-0.00350879	0.00429848	-0.01938007	0.02492416	-0.05480326	0.01905067	0.07946123	0.02153078	0.01407218	-0.04090771	-0.00684369	-0.02980953	-0.01528199	0.00691179	-0.03509403	0.01988863	-0.00239503	-0.01232546	-0.03357992	0.01741660	-0.06750459
-0.01402304	0.01464986	-0.00770750	-0.00304152	0.01350814	0.00425212	0.01872769	-0.02472520	-0.03638423	0.00791708	0.14589563	-0.02321465	0.02200011	-0.01370604	0.02059489	-0.02219170	0.01314898	0.02743126	0.02195245	-0.01072010	0.00182772	0.01057972	-0.02930522	-0.01239037	-0.04254197	-0.04171154	-0.03584906	0.06266832	-0.02314039	0.00900940	0.00614259	-0.02746510	0.02520287	-0.05220566	0.06860752	-0.01301232	0.01535563	0.01241659	-0.04384984	-0.00090889	-0.03555895	-0.02461382	0.02311415	-0.04449413	0.02127343	-0.00482915	0.31543940	-0.01615626	0.00775467	-0.06584096
-0.03208667	-0.00076065	0.00214392	-0.02726178	0.00057209	-0.01604352	-0.00390193	-0.01461759	-0.05731567	-0.01001193	0.05642517	-0.04428998	-0.00784803	-0.02525127	-0.00000650	0.07791717	-0.00514041	-0.01166123	-0.00153555	-0.03289391	-0.02189138	0.02447752	-0.04083244	-0.04075217	0.10124604	0.08760905	-0.05564882	-0.01174037	-0.04546738	-0.01427129	0.04119229	-0.04345663	0.00396557	-0.06350949	0.02415038	-0.00987024	-0.00156422	-0.00794523	-0.06492117	-0.01008567	-0.05356979	-0.04990830	0.00766422	-0.04744431	-0.01182690	-0.02512037	-0.02905908	-0.04183589	-0.00724006	-0.08699260
0.05694830	0.51527172	-0.03058030	-0.01691746	-0.02530316	-0.00689618	0.01019792	-0.04299742	0.05406932	-0.00285698	-0.02545397	-0.03779876	0.01140037	-0.02370840	0.00149270	-0.03763347	-0.00300319	-0.05571355	-0.00002087	-0.02385867	-0.01383666	-0.00773682	-0.03364743	0.23118134	-0.05243041	-0.05105318	0.07182352	-0.04885991	-0.03901488	0.49049515	-0.01363372	-0.03513520	0.00457381	-0.07055780	-0.00537566	-0.04137048	0.01361860	-0.00250814	-0.06562905	-0.02116111	0.11515319	-0.03151949	-0.00835435	-0.05209090	0.00510166	0.22442800	-0.03032013	-0.05124059	-0.00481432	-0.07573920
0.00669969	-0.02193910	-0.04620030	-0.01946356	-0.04929231	-0.04894472	-0.02056451	-0.02053141	0.05784040	-0.03337523	-0.04620925	0.00400595	-0.01843116	-0.02139382	-0.02169408	-0.06022564	-0.02699395	-0.00866432	-0.02249721	0.00605144	0.00134076	-0.03455138	0.00862484	0.07309628	-0.07396694	-0.06595881	0.07088139	-0.01323611	-0.00679568	-0.00160447	-0.04235471	0.00060044	-0.02401958	0.02448396	-0.03282496	-0.00443212	-0.02109977	-0.03383291	0.02925592	-0.02747425	0.27581665	0.00664354	-0.03875736	-0.01980220	-0.02200793	0.05685727	-0.01537970	-0.01154016	-0.02999263	0.03683322
-0.02965881	-0.04500137	-0.07486097	0.00881616	-0.06718047	-0.05968146	-0.03797453	0.02396918	0.06723009	-0.05699204	-0.04773194	0.03377368	-0.04546091	-0.00553045	-0.04025527	-0.08705216	-0.04554586	0.05328508	-0.04994098	0.02237714	0.01900786	-0.06121132	0.05460866	-0.07676035	-0.10408974	-0.10044938	0.06321582	0.06812806	0.02305574	-0.06777420	-0.07174519	0.01652960	-0.03560170	0.16450202	-0.04921557	-0.00128648	-0.04497850	-0.05361628	0.14719169	-0.01857745	0.04449153	0.03916289	-0.05577561	0.00493852	-0.04354278	-0.06645059	0.00899439	0.07026549	-0.04902501	0.19335966
-0.03359858	0.00062848	0.03397981	-0.02639423	0.02445954	-0.01194937	-0.00136753	-0.03962521	-0.05196857	-0.00780200	-0.03158120	-0.03821498	0.00700111	-0.03053030	-0.00576957	0.28773725	-0.00406930	-0.05728154	-0.00694183	-0.03432979	-0.02317630	-0.00519841	-0.04498164	-0.03826999	0.35317025	0.26133624	-0.05350013	-0.05171695	-0.05028350	-0.02601309	0.13499302	-0.03819390	-0.00116559	-0.06698787	-0.01026446	-0.04243731	0.00056746	-0.01133125	-0.06701686	0.00121668	-0.05715871	-0.04292348	-0.01671743	-0.05877982	0.00008678	-0.03212592	-0.03601104	-0.05334383	-0.00997698	-0.08245398
0.07301895	0.00524789	-0.02697522	-0.02239475	-0.02732390	-0.01508155	0.01094592	-0.04483728	0.04713718	-0.00617668	-0.02149124	-0.03836453	0.00477249	-0.02883945	0.00206023	-0.03625524	0.00356892	-0.04973078	-0.00419700	-0.02096012	-0.01692290	0.00002531	-0.02803290	0.20838934	-0.05768666	-0.05875058	0.06899467	-0.05467138	-0.04082483	0.10556940	-0.01799398	-0.03526406	0.00792976	-0.06271060	-0.00829577	-0.03834924	0.00722085	-0.00702419	-0.06096021	-0.01582714	0.11009409	-0.03855213	-0.01147593	-0.04599107	0.00304303	0.23300558	-0.02669824	-0.04626356	-0.00503131	-0.07338282
-0.02183622	0.01805482	0.06273321	-0.00638649	0.05102044	0.00097860	0.01660277	-0.03492699	-0.03809276	0.00400879	-0.01178788	-0.03045295	0.00932482	-0.01964076	0.11112230	0.00553952	0.01094202	-0.04250052	0.00656892	-0.02035230	-0.01246472	0.01281389	-0.02359789	-0.02068077	0.08025414	0.08681452	0.00027216	-0.03853785	-0.03225129	-0.01117440	0.02448600	-0.02264937	0.02108117	-0.05619773	0.00920216	-0.02621171	0.01860422	0.00330707	0.00773774	0.01921486	-0.04231708	-0.02443443	0.00723659	-0.04276814	0.00547612	-0.01151116	-0.02318693	-0.03591421	0.00456525	-0.06793002
-0.00432438	0.01452189	-0.01465500	-0.00415144	-0.01586840	0.00375002	0.01766277	0.01697612	-0.03263009	0.00985365	-0.00933525	-0.02264423	0.02078483	-0.01298509	0.01968080	0.00707043	0.02312975	-0.04047263	0.02024361	-0.00807463	-0.00076747	0.10572873	-0.01565551	-0.02127323	-0.04555259	-0.04003538	-0.02956028	-0.03339849	-0.02245271	-0.00746384	-0.00460228	-0.02776643	0.02067277	-0.05601367	0.00347389	0.01553808	0.00986190	0.00934392	-0.04697944	-0.01258525	-0.03377321	-0.02253639	0.00752062	-0.00833018	0.02070717	-0.00479794	-0.00984289	-0.03913725	0.01906881	-0.06868778
0.06942215	-0.00396088	-0.02666294	-0.02108699	-0.02972334	-0.00947655	0.00141396	0.11774709	0.04550994	-0.00343354	-0.02429103	-0.03920181	0.00856453	0.02778991	0.00392752	-0.04075254	0.00090208	-0.05618377	0.00262070	-0.02774893	-0.01045314	-0.00259502	-0.03339944	0.19067949	-0.05993846	-0.05459991	0.05832865	-0.00375503	-0.04253200	0.09639119	-0.01651813	-0.03390399	0.01019866	-0.07030638	-0.00530954	-0.03672298	0.00521751	-0.00491072	-0.05801080	-0.02746843	0.08531125	-0.04183332	-0.00850075	-0.05589015	0.00432832	0.26211783	0.09852482	-0.04684728	-0.00426162	-0.08182108
-0.03073128	-0.02089328	0.03506407	-0.02185884	0.02090057	-0.03717273	-0.02195889	-0.02498910	-0.01170951	-0.02900031	-0.05390302	-0.03837245	-0.02136767	-0.01336796	-0.02429456	-0.00467958	-0.02591331	-0.01402089	-0.02328372	-0.01521908	-0.03568848	-0.03401988	0.20905314	-0.05144009	0.04978846	0.11155631	0.01286449	-0.02455456	-0.02916929	-0.05216246	-0.02400222	-0.02773925	-0.01849362	0.01631306	-0.02770964	-0.04078670	-0.01890351	-0.03126297	0.01283647	0.01220744	-0.00145155	-0.02785077	-0.03917832	-0.03916880	-0.02609804	-0.04002777	-0.03021495	0.00018524	-0.02738678	-0.00091015
-0.01348961	0.01164147	-0.01667562	-0.00666619	-0.01096629	0.00461156	0.01912248	0.00119042	-0.03448894	0.00497852	-0.01334508	0.04929201	0.01737240	-0.01039044	0.00938448	-0.02562741	0.53699130	-0.04223874	0.00785720	-0.02107427	-0.00365946	0.22980990	-0.02236608	-0.02296350	-0.04862454	-0.04026657	-0.03555573	-0.03224195	-0.02819753	-0.01176568	0.00229121	-0.02849132	0.01856417	-0.05096924	0.00281475	-0.01034032	0.01965289	0.00548532	-0.05012263	-0.01093519	-0.04014602	-0.02167178	0.00461571	-0.03084830	0.01292972	-0.00707988	-0.01392223	-0.03714455	0.01381543	-0.06763868
-0.03192518	-0.04462283	-0.04881199	-0.02938972	-0.03744938	-0.06241061	-0.04269907	-0.01259346	-0.00381069	-0.05481461	-0.02933447	-0.00115193	-0.04416599	-0.02663155	-0.04938825	0.03707246	-0.05109108	0.02444849	-0.04330277	0.00144856	-0.02738050	-0.05297951	0.02055009	-0.07311278	0.10046276	0.04117738	0.00331007	0.04348762	-0.00405341	-0.05895955	0.01765848	-0.01525587	-0.04274799	0.09353160	-0.02227164	-0.01354551	-0.05071838	-0.05861090	0.02684297	-0.01818129	-0.02531113	0.00072623	-0.04256995	-0.00111309	-0.04369490	-0.07036320	-0.00478104	0.05160341	-0.05591956	0.06610116
-0.04158701	-0.00709774	0.07015031	-0.03593323	0.03635120	-0.02119187	-0.01507488	-0.04391018	-0.06234980	-0.01554611	0.02918382	-0.05167197	-0.00753291	-0.03481916	-0.01385298	0.19166940	-0.00879333	-0.02447117	-0.00929432	-0.03963651	-0.03341032	-0.01959956	-0.04928624	-0.04121294	0.33862290	0.25285974	-0.06077723	-0.02052554	-0.05360053	-0.00471718	0.15937930	-0.04710950	-0.00503001	-0.07478599	0.01430747	-0.00256440	-0.00586644	-0.01693711	-0.07936370	-0.00426490	-0.06347222	-0.05060886	0.00602322	-0.07534411	-0.01177699	-0.03464918	-0.03973366	-0.03264543	-0.01559149	-0.09332616
-0.01220431	-0.01876950	-0.05421246	-0.02333397	-0.04894452	-0.03989729	-0.02149016	0.13657928	-0.01656625	-0.03352201	-0.05513717	0.00979710	-0.01322208	-0.03485571	-0.02504693	0.04120037	-0.02982087	-0.02813185	-0.02891170	-0.00935954	-0.00879166	-0.00446399	-0.01953403	-0.05687197	-0.08098927	-0.07559709	0.00515104	0.00050142	-0.00978814	-0.05156319	-0.04504577	0.00347030	-0.02424658	-0.00656878	-0.03962922	-0.02800328	-0.01872494	-0.03328281	0.00537296	-0.02221518	-0.01090154	0.02108452	-0.03493930	0.13789500	-0.02561809	-0.04555044	-0.00517576	-0.01667259	-0.03559402	-0.01182768
-0.02151047	0.00641543	-0.01397480	0.22614539	-0.00296941	-0.00620051	0.00973482	-0.04118886	-0.05047438	-0.00175844	0.22765325	-0.03760915	0.01419819	-0.03001499	0.00736335	-0.03660981	-0.00007799	0.06881256	0.06675469	-0.02770642	-0.01066804	-0.00400860	-0.03540717	-0.02923493	-0.05058083	-0.05675438	-0.04741060	0.13471720	-0.03481001	0.00014985	-0.00972607	-0.03480215	0.01211598	-0.07184603	0.13334778	-0.00472325	0.00767131	0.51705033	-0.07195284	-0.01945070	-0.05156193	-0.03630696	0.01554953	-0.05378482	0.00656362	-0.01664589	-0.02435413	-0.01598580	-0.00033172	-0.08013260
-0.00536126	-0.00327867	-0.03594644	0.12310252	-0.03459601	-0.01853496	-0.00200597	0.01617185	-0.01187277	-0.00838846	-0.03227776	0.00719627	0.00090444	-0.00993425	-0.00400827	-0.04110758	-0.00657911	-0.00355005	-0.00375177	0.00861849	0.01331898	-0.01458314	-0.00814211	-0.03601176	-0.05694870	-0.05648466	0.01655002	0.00268729	0.00463163	-0.02429623	-0.02388602	0.02113308	-0.00419602	0.03015731	-0.01728722	-0.01333886	-0.00569809	-0.01414927	0.05675133	-0.00201026	0.01898770	0.20437294	-0.01874277	0.00553227	0.00121724	-0.02909837	0.00556743	0.01530468	-0.00500590	0.01068549
0.00216320	0.02985937	-0.00144005	0.00506553	0.00017823	0.01637622	0.02869805	-0.01528376	-0.01887007	0.02734885	0.00769820	-0.01069984	0.04005956	0.00250086	0.03807201	-0.01185352	0.03082308	-0.02499435	0.02351146	-0.00148366	0.01749836	0.02901018	-0.00708187	0.00863557	-0.02825649	-0.02471223	-0.01804062	-0.01772378	-0.01116602	0.08343482	0.00518643	-0.00954760	0.04570012	-0.04715734	0.02179887	0.04103936	0.03083492	0.02538311	-0.03316550	0.00798343	-0.02316282	-0.01119657	0.08537208	-0.01928122	0.03276322	0.00793974	0.00105603	-0.02321310	0.02295604	-0.05471265
-0.02870237	-0.00194706	0.01585683	-0.02021783	0.04122422	-0.01137653	0.00549656	-0.04104637	-0.05168415	-0.00617328	-0.02243448	-0.03946922	0.00259071	-0.02643257	0.00295933	0.25519758	-0.00691338	-0.04961035	-0.00370935	-0.02959633	-0.02366965	-0.00471554	-0.03863610	-0.03295739	0.39181396	0.29693741	-0.05362642	-0.05375468	-0.04571545	-0.02261924	0.17117105	-0.03858491	0.00385295	-0.05886156	-0.00824531	-0.04300571	0.00200014	-0.00286517	-0.06455855	0.00924822	-0.04872958	-0.03788074	-0.00434913	-0.05800619	-0.00398999	-0.03147366	-0.03721956	-0.05285938	-0.01311626	-0.07922939
-0.00635014	-0.01108259	-0.04862921	-0.00283908	-0.03908295	-0.02793730	-0.01524275	-0.01175371	0.03045842	-0.02237155	-0.04914640	0.02084434	-0.01173663	-0.04002127	-0.01617722	-0.05688449	-0.01375113	-0.00653208	-0.01705363	0.00888845	0.00349394	-0.03260435	-0.00062708	-0.04728516	-0.06960046	-0.07323149	-0.00296496	0.00038791	0.03086700	-0.03525954	-0.03559591	0.16729377	-0.01194864	0.02662152	-0.02853515	0.00649113	-0.01467867	-0.03218496	0.02797037	-0.01046681	-0.00571415	0.04293918	-0.02591022	0.01641976	-0.01829435	-0.03872435	-0.00699124	0.01141298	-0.02137920	0.03340433
-0.01408899	0.14456801	-0.04380525	-0.01063899	-0.04555715	-0.02194638	-0.00783947	0.00751751	0.04230499	-0.01822248	-0.03578890	-0.00806001	-0.01247290	0.00471080	-0.00836512	-0.05728775	-0.01186808	0.04261165	-0.01179722	0.01936596	-0.00112259	-0.01650080	0.23395623	-0.03378578	-0.07421962	-0.07082202	0.01834774	0.00697517	0.00266878	0.00714007	-0.03884913	-0.00526177	-0.00648513	0.08716862	-0.01996065	-0.00524570	-0.00979051	-0.01858702	0.06115906	0.01476876	0.01029800	0.01559599	-0.01675750	-0.00695909	-0.01435752	-0.03447774	0.00503038	0.04125493	-0.02078334	0.05067348
0.03694194	-0.02035373	-0.05606645	-0.00574916	-0.04446888	-0.03502996	-0.00697152	-0.03014889	0.01041518	-0.03099159	-0.03668148	0.00824143	-0.01470970	-0.01696563	-0.01571345	-0.06428088	-0.02296004	-0.00431099	-0.02526012	0.01761652	0.00030918	-0.03234288	-0.00026371	0.07558045	-0.07315343	-0.07885020	0.07935437	0.00408182	0.01225962	0.04046949	-0.03574933	0.00582061	-0.01316372	0.02956030	-0.02700184	-0.02622990	-0.01877113	-0.03219954	0.03513397	-0.01532525	0.03232893	0.02878794	-0.02973547	0.02770487	-0.02187500	0.07148093	0.00501866	0.03171716	-0.02745635	0.03442803
-0.03806568	-0.03300165	-0.02205235	-0.02868446	-0.02326593	-0.04152608	-0.03241011	-0.03298504	-0.00726773	-0.03546578	0.00084417	0.09837352	-0.03148127	-0.04065752	-0.03225536	0.04580708	-0.03321082	0.00246713	-0.02838523	-0.03009858	0.00345867	-0.04657110	-0.00955273	-0.06398852	0.13662918	0.08296789	-0.02774616	0.02562441	-0.01404474	-0.05029951	0.03994853	0.00821894	-0.02668793	-0.00284835	-0.00896527	-0.02268941	-0.03049266	-0.04098593	0.00971157	-0.01590612	-0.05095468	0.00459242	-0.02480263	-0.01539286	-0.03270073	-0.05582725	0.03203271	-0.01414432	-0.04274101	-0.01115296
0.03442600	-0.00243097	-0.04235322	-0.03064040	-0.03243890	-0.02543160	-0.00222430	0.09161469	0.04180727	-0.01605369	-0.03078766	-0.04412903	-0.00629988	-0.04065508	-0.00959720	0.09676576	-0.01227226	-0.06043702	-0.00688463	-0.03152867	-0.01932150	0.00364476	-0.04890816	0.14035283	-0.06403351	-0.06062098	0.05930015	-0.05484341	-0.04897559	0.03992705	-0.02736787	-0.04274740	-0.00220315	-0.07207406	-0.01849491	-0.04660217	-0.00031555	-0.01473862	-0.06163430	-0.02824635	0.04620020	-0.04741956	-0.01994115	0.07418731	-0.01369774	0.10145244	-0.03727008	-0.05702811	-0.02371517	-0.07401760
-0.00577728	-0.01210112	-0.03848770	-0.00546395	-0.03456276	-0.01621072	-0.00622617	-0.00982643	0.01676625	-0.01783966	-0.01599623	-0.00893345	-0.00661375	-0.01252446	-0.00435843	-0.04727284	-0.01673531	0.03216296	-0.01284485	0.00409029	-0.00399722	0.00634373	-0.01226547	-0.04179760	-0.07349833	-0.06745541	-0.00403195	0.03105036	0.00631827	-0.00628009	-0.02175923	0.05352803	-0.00415928	0.04545429	-0.00227344	0.02762654	-0.00590060	-0.01970639	0.02818133	0.01518285	-0.02151478	0.00190961	0.00676973	0.01842066	-0.01318334	-0.03556005	-0.00820934	0.00552952	-0.01317331	0.04518171
-0.04744741	-0.02363377	0.03708393	-0.02523427	0.03311720	-0.03282946	-0.01905753	-0.04175930	-0.03460617	-0.02783507	-0.04685582	-0.03641269	-0.01949969	-0.03009120	-0.01620722	0.12870122	-0.02039280	-0.03918140	-0.02095413	-0.01662987	-0.02548481	-0.02743493	-0.03209414	-0.04937128	0.22326595	0.20803618	-0.04271262	-0.03424972	-0.04017014	-0.04186529	0.04341394	-0.02648672	-0.01624108	-0.02752728	-0.02820509	-0.03655932	-0.02470098	-0.02142595	-0.03677903	0.03210466	-0.05169535	-0.03251165	-0.02433896	-0.05604458	-0.02180368	-0.04546728	-0.02408812	-0.03629564	-0.02671354	-0.04814336
-0.01889900	0.01257960	-0.00965961	-0.00006064	-0.01429544	0.00200217	0.01868944	0.03936383	-0.04126461	0.01217012	-0.01216398	-0.00805285	0.01634295	-0.01671584	0.01769243	0.01306112	0.01379882	-0.04416500	0.00960635	-0.01571143	-0.00438313	0.02300004	-0.03107146	-0.01759627	-0.04338735	-0.03386202	-0.04064475	-0.04073041	-0.03133230	-0.01515951	-0.00612086	-0.00012284	0.01660417	-0.06388703	0.00310375	-0.02995196	0.02411565	0.01135196	-0.05107759	-0.00607634	-0.03905034	-0.02864455	0.01094041	0.00415316	0.01466721	-0.01268550	-0.01085522	-0.04291024	0.00785864	-0.06474294
-0.00903061	-0.01112915	-0.04775502	-0.01649730	-0.04033403	-0.03287181	-0.01674461	-0.01358509	0.02279955	-0.01810798	-0.03647752	0.00835656	-0.00978340	-0.01567451	-0.01895866	-0.05530768	-0.01469671	0.00241205	-0.02085826	0.00141865	0.00777497	-0.02717754	0.00191756	-0.04677116	-0.06438444	-0.06787609	0.00065782	-0.01665245	0.00672681	-0.04129542	-0.03377429	0.21785486	-0.01322432	0.03094750	-0.02632785	0.00866107	-0.02158564	-0.02486588	0.07247761	-0.01281759	-0.00633654	0.01725153	-0.02946657	0.03008666	-0.01614646	-0.04675426	-0.01264139	-0.00196811	-0.01878470	0.04825239
-0.01706770	0.01405076	0.05221729	-0.00948181	0.06303944	-0.00474843	0.01304385	-0.03418181	-0.04224925	0.00042466	0.01076426	-0.00515845	0.01285697	-0.01975972	0.01169848	0.00802253	0.00600737	-0.03367869	0.01073789	-0.01803726	0.01132809	0.00530088	-0.03385136	-0.02651192	0.06920686	0.07123651	-0.04154018	-0.02975773	-0.03130222	0.00006681	0.02542957	-0.02239691	0.01588346	-0.06332617	0.01463524	-0.01991469	0.01953202	0.00790674	-0.05546565	0.00988218	-0.04005173	-0.02728142	0.02078679	-0.05195480	0.00813492	-0.01680588	-0.00076197	0.00318439	-0.00118335	-0.06952161
-0.00387949	0.02367435	0.04018145	-0.01304095	-0.01566606	0.01416563	0.02416705	-0.02984607	-0.03178588	0.01453642	-0.00424001	-0.02287327	0.03503118	-0.00553500	0.02640177	-0.01927896	0.03194726	-0.03120506	0.02051779	-0.00865986	0.00295090	0.04797371	-0.01549450	-0.01237787	-0.03574117	0.00871432	-0.02955175	-0.03091649	-0.01974096	0.00436367	-0.00449448	-0.02498516	0.02883569	-0.04502482	0.01421597	0.04292851	0.02292234	0.01520195	-0.03763816	0.00323358	-0.02534813	-0.01802876	0.01636911	-0.03150263	0.02455443	-0.00204597	-0.01410539	-0.03457323	0.01875350	-0.06176535
0.01198966	-0.01300057	-0.04682396	-0.00499842	-0.04095709	-0.03070242	-0.01033676	-0.02301000	0.03619374	-0.01610449	-0.04378243	0.01106275	-0.01383347	-0.01170532	-0.01574831	-0.05159879	-0.01304844	0.00890644	-0.01548732	0.01304331	0.01773321	-0.02663308	-0.00257828	-0.04583127	-0.06773236	-0.06549796	-0.00776683	0.00061791	0.02236299	-0.03656183	-0.03357458	0.18699418	-0.01035621	0.03498453	-0.02391468	-0.00589184	-0.01349943	-0.02692038	0.07128924	-0.00592290	-0.01384219	0.01884559	-0.02561583	0.01382132	-0.01925968	-0.03653480	-0.02341199	-0.01767681	-0.01501934	0.04608824
-0.06148214	-0.02421525	0.10489607	-0.04477769	0.11005016	-0.03766549	-0.02898690	-0.05988305	-0.07319944	-0.03323160	-0.05200216	-0.06375994	-0.02433916	-0.05253210	-0.02922307	0.25559253	-0.02677258	-0.07759725	-0.02409781	-0.05872122	-0.04558567	-0.02934996	-0.06575698	-0.05790823	0.44980606	0.46942395	-0.07039580	-0.07220937	-0.07351689	-0.05373614	0.13185218	-0.06447087	-0.02049112	-0.08020049	-0.03230509	-0.06054304	-0.02361116	-0.03063392	-0.09299703	0.00422642	-0.07436261	-0.05982416	-0.03390827	-0.08573706	-0.02253358	-0.05128093	-0.05667842	-0.07338049	-0.03506864	-0.10211170
0.02743813	0.17670374	-0.00806115	-0.03450935	-0.00027116	-0.04468581	-0.02991864	-0.03458902	0.06434907	-0.04277958	-0.05641981	-0.01001152	-0.02349713	-0.01213026	-0.03497509	-0.07051020	-0.03756869	0.02502881	-0.03266776	-0.00556024	-0.01974803	-0.04471251	0.00100193	0.07516170	-0.08573551	-0.08631473	0.05066937	-0.02933821	0.00477580	0.16342494	-0.05114383	-0.01904109	-0.02864536	0.01198595	-0.03506887	-0.02661393	-0.03446086	-0.03765605	0.01745981	-0.00603861	0.09728754	0.01279794	-0.04232936	0.15142591	-0.03087826	0.09399854	-0.00302247	0.02805422	-0.04056121	-0.00433333
0.06413352	-0.05818963	-0.08180679	-0.02325134	-0.07520517	-0.06801409	-0.04460723	0.01206261	0.06794286	-0.06479469	-0.08094620	0.01437876	-0.05281723	-0.00997652	-0.05368376	-0.09275546	-0.05576951	0.05646471	-0.05753448	0.05266424	0.00347793	-0.07064760	0.03681305	-0.08746368	-0.11361148	-0.11274740	0.05665556	0.04435827	0.22731990	-0.08206102	-0.07343873	0.07764111	-0.05307458	0.19261859	-0.06603889	0.01105912	-0.05757848	-0.06716873	0.15887885	0.00799114	0.02128527	0.04685837	-0.06934182	0.09571441	-0.05665867	-0.07851236	-0.00712179	0.06552508	-0.05907694	0.16375151
0.06093660	-0.01531523	-0.04520870	-0.00145919	-0.04572615	0.08033002	-0.00896244	-0.01049890	0.01379349	0.09367867	-0.04821580	-0.01356034	-0.01135374	0.03981875	-0.01694058	-0.05852414	-0.01303652	-0.00162298	-0.01853733	0.00516597	-0.01697868	0.00091298	0.00521295	-0.04705353	-0.07705705	-0.07266337	0.00400593	-0.02447613	0.13253674	-0.03589642	-0.03922940	0.00855586	-0.01371283	0.07315777	-0.02312475	0.04747756	-0.00764806	-0.02440270	0.05986293	-0.01679455	-0.00113103	0.01204602	-0.03239757	0.00836518	-0.01007261	-0.03921578	-0.02198108	0.01249040	0.08003110	0.02855191
-0.01324181	0.00086864	-0.03095577	-0.00513185	-0.02755532	-0.01393379	0.01155744	0.01087590	0.00535939	-0.00703970	-0.02253642	-0.01154585	0.00417933	0.00486450	0.00727172	-0.04590878	0.00499488	0.02016625	0.01355844	0.01680261	-0.01131750	0.00441889	0.22756296	-0.03087203	-0.05646239	-0.05714587	-0.00625517	-0.00087247	-0.00460295	-0.02351314	-0.01834512	0.01193090	0.00314210	0.05304803	-0.00445810	0.00008947	0.00056562	-0.00693046	0.03029146	-0.00659439	-0.00547049	-0.00559022	-0.00571973	-0.00786522	0.00122098	-0.02074529	0.00064441	0.02460123	-0.00795297	0.02591897
-0.01270471	-0.04876057	-0.04965707	-0.00918618	-0.07559913	-0.06061343	-0.04380400	0.00149943	0.04726026	-0.05297441	-0.07574760	0.02504691	-0.03466564	-0.02420957	-0.04488682	-0.08739480	-0.05283602	0.04019318	-0.04657926	0.02383741	-0.01065029	-0.05472817	0.03375433	-0.07666118	-0.10289108	-0.08383099	0.05626993	0.05045711	0.03912320	-0.06812764	-0.07053885	0.01553525	-0.03854943	0.16593106	-0.05796702	0.01176226	-0.05218569	-0.05439761	0.09742330	-0.02513244	0.09144112	0.06992609	-0.05766169	0.06769062	-0.04304757	-0.06735566	0.01074486	0.05908860	-0.05478726	0.13517317
-0.02546350	-0.01829181	-0.02821822	-0.02239216	-0.02509892	0.01384120	-0.01485767	-0.03673822	-0.02136308	-0.02929446	0.13535725	-0.01242786	0.00336998	0.00624414	-0.01725967	-0.05503557	-0.02613183	-0.00496269	-0.01850342	-0.00424786	-0.00997760	-0.01384505	0.01363251	0.10526531	-0.07497619	-0.07604931	0.00807907	0.00833630	-0.01600219	0.19557084	-0.02894131	-0.01821405	-0.00874400	0.04752114	-0.00321325	0.27936587	-0.02066818	-0.02317803	0.03940110	-0.02457496	-0.00662484	-0.01738767	0.23082951	0.00230742	-0.01842375	-0.04144298	-0.01130420	0.04047609	0.12114917	0.18309818
-0.01129236	0.01609329	-0.00704959	-0.00987769	0.01169255	0.04736453	0.01731374	-0.02708526	-0.02909430	0.01358689	0.16466281	-0.02449504	0.02046004	0.01390493	0.02188963	-0.02123344	0.02092325	-0.02221363	0.01216464	-0.01566544	0.00010867	0.01964661	-0.01470252	0.11865525	-0.03621111	-0.03931894	-0.02697125	-0.00731129	-0.02025519	0.26359859	0.01224788	-0.02839508	0.02822517	-0.05388506	0.03722635	0.25330248	0.02282633	0.01710935	-0.04484903	-0.01028734	-0.04158612	-0.02314364	0.30574930	-0.03944703	0.02471479	-0.00463888	-0.01034917	-0.02365913	0.01384211	0.09809744
-0.03616363	-0.04798020	-0.07778335	0.06096074	-0.07103611	-0.06563156	-0.04278300	0.01666768	0.02881847	-0.04982730	-0.07939342	0.10773209	-0.04963990	-0.01802214	-0.04338393	-0.09053791	-0.04623659	-0.00151881	-0.02800002	0.00430700	0.01643528	-0.05366347	0.03920525	-0.07742609	-0.11047374	-0.10646677	0.05014249	0.00933584	0.02074950	-0.06927834	-0.07031125	0.02834045	-0.04962759	0.08222522	-0.05709106	0.08128856	-0.04685476	-0.02049775	0.12877797	-0.03966358	0.03806778	0.17358175	-0.06237760	0.02818458	-0.04606618	-0.06509320	0.07685187	0.03252475	-0.05540289	0.07887394
0.02196073	-0.05814717	-0.08494794	-0.01196818	-0.08140975	-0.07673082	-0.05464303	-0.00317461	0.12540910	-0.06716757	-0.08848163	0.03179869	-0.05801754	-0.04342042	-0.05272800	-0.09651629	-0.06138887	0.02805346	-0.05782934	0.00768596	-0.00946176	-0.07125074	0.15888414	0.04871124	-0.11491994	-0.11381690	0.11641166	0.03292137	0.02654554	-0.02570058	-0.07287279	0.03929399	-0.05724379	0.13597015	-0.06036219	0.01130854	-0.06381579	-0.06384400	0.12818508	-0.04214222	0.04900589	0.03325928	-0.07019132	0.05410947	-0.05642700	0.02891106	0.00073673	0.05426294	-0.06546465	0.10305185
0.00606529	0.03542577	0.00997811	0.01097776	0.00492093	0.02534422	0.02865535	-0.00962029	-0.02087106	0.03482942	0.00527647	-0.01254786	0.04067612	0.00764151	0.03069389	-0.00632069	0.04536802	-0.02203661	0.03132218	-0.00111102	0.01141965	0.02333677	-0.00343949	-0.00301935	-0.02691181	-0.02370674	-0.01784771	-0.01589423	-0.00763698	0.00509586	0.00600763	-0.00216230	0.03358114	-0.04020464	0.02667654	-0.01521508	0.03433758	0.02937637	-0.03444165	0.01017665	-0.01934692	-0.00596679	0.01637369	-0.02388413	0.03231264	0.00796405	0.00059706	-0.01624249	0.03084928	-0.05414285
-0.03389056	-0.00155214	0.09929649	-0.02851137	0.09168603	-0.01325832	-0.00499522	-0.05431729	-0.05880544	-0.01349242	-0.03399093	-0.03391207	-0.00571147	-0.03400851	-0.00987339	0.07415716	-0.00502458	-0.06924328	-0.01497919	-0.04052516	-0.02376574	-0.00664203	-0.05159829	-0.03549085	0.22388774	0.24118045	-0.05783122	-0.06577700	-0.04991251	-0.03207804	0.05310561	0.20447586	0.00319941	-0.08502996	-0.01810911	-0.04943082	-0.00216223	-0.01441937	-0.07667038	0.01951419	-0.05185871	-0.04590217	-0.01797212	-0.06709755	-0.00797851	-0.02873011	-0.03766132	-0.05531101	-0.00928498	-0.08930700
0.08463469	0.00186428	-0.02613182	-0.01720648	-0.02488894	-0.01647762	0.01284931	-0.04063272	0.06819771	-0.00625880	-0.01541245	-0.03646618	0.01168362	-0.03275818	0.01279257	-0.03873009	0.00413543	-0.05459740	0.00242506	-0.01985400	-0.01444226	-0.00421936	0.19548300	0.23854473	-0.05747739	-0.06088316	0.11303300	-0.04798214	-0.04423857	0.11737281	-0.01624245	-0.02935772	0.01423398	-0.06430082	0.00457591	-0.03584292	0.00281968	0.00447471	-0.05733927	-0.01430355	0.08663151	-0.03554436	-0.00215013	-0.04796826	0.00261787	0.24389508	-0.02172572	-0.04341234	-0.00639182	-0.07377492
-0.03915778	-0.00790564	0.47267398	-0.03944888	0.09288251	-0.01767479	-0.01257772	-0.05136641	-0.05809718	-0.01633238	-0.03560830	-0.05276845	-0.00457449	-0.03528045	-0.00934926	0.05996526	-0.00573050	-0.06337542	-0.01878384	-0.04773398	-0.03098650	-0.01925739	-0.05354928	-0.04732231	0.18953498	0.59007859	-0.06159047	-0.06225958	-0.05105045	-0.03900106	0.03443093	-0.04988443	-0.00307407	-0.08177097	-0.02295495	-0.05061384	-0.00465753	-0.01960658	-0.07819152	0.00709606	-0.05820263	-0.05140726	-0.02026046	-0.06368946	-0.01946911	-0.04309837	-0.04427174	-0.06324706	-0.01631056	-0.09113032
-0.00967286	-0.00228529	-0.01117056	0.00327423	-0.00157426	-0.01526826	0.00011705	-0.01690034	-0.00673724	-0.00692281	-0.02712770	0.01787552	0.00475011	-0.01673077	0.00009026	-0.00653626	-0.00202221	-0.02415650	-0.00703297	-0.00294589	0.00839119	-0.00541663	-0.00088505	-0.02426881	-0.00164871	0.01648577	-0.01271104	-0.02890838	-0.00940183	-0.01535254	-0.00669405	-0.00009500	0.00256682	-0.02577642	-0.01329412	-0.02175948	-0.00491231	-0.00438327	-0.00472547	-0.00361829	-0.01648416	0.26335326	-0.01214207	-0.02520348	-0.00169475	0.07832215	-0.00356091	-0.01809577	-0.01458293	-0.02573227
-0.01178664	0.01956910	-0.00678005	-0.00713412	-0.00532979	0.00393183	0.02228313	-0.02647030	-0.03723030	0.01444452	0.14001410	-0.02188685	0.01901056	-0.01482574	0.01317680	-0.02982702	0.01290660	0.22510591	0.01962061	-0.01439565	-0.00422154	0.00799051	0.22692338	-0.00927225	-0.04207572	-0.04392594	-0.03018014	0.22423521	-0.02313084	0.01327288	-0.00224243	-0.02238217	0.02457232	-0.05791284	0.08432036	-0.01128694	0.02019750	0.01062816	-0.05659764	-0.00716042	-0.03800333	-0.02506308	0.02310390	-0.04053691	0.02174034	-0.01150536	-0.01298256	-0.02713376	0.01014276	-0.06574528
-0.01984171	0.00266588	-0.02835757	0.11610600	-0.01112767	-0.00335411	0.00769807	-0.02247724	-0.05385225	-0.00442620	0.11380576	-0.03924168	0.01361470	-0.02497056	0.01031301	-0.02844908	0.00320323	-0.00047214	0.02497100	-0.02627398	-0.01343276	0.26275298	-0.03572081	-0.02607545	-0.04616627	-0.04853440	-0.04824346	0.06129329	-0.03590916	-0.00359014	-0.00974182	-0.03629992	0.01380758	-0.07096439	0.06681784	-0.00312237	0.00914064	0.25885925	-0.07370103	-0.02233473	-0.04623182	-0.03686810	0.01162956	-0.04537869	0.00365634	-0.01812654	-0.02933059	-0.03061144	0.00671272	-0.08140711
-0.00862016	-0.02425568	-0.03786926	-0.02270531	-0.06106355	-0.04589655	-0.01621787	-0.04425376	0.04241471	-0.03750266	-0.05444603	-0.01816505	-0.02481186	-0.02883201	-0.02695754	-0.06223249	0.10263081	0.01773410	-0.02669470	0.01103147	-0.01153231	-0.03481395	0.00941572	0.10160577	-0.08926804	-0.07095869	0.04953077	-0.00570251	-0.00815413	0.02333443	-0.04837231	-0.00438643	-0.02060862	0.03925030	-0.03373352	-0.00947469	-0.01772995	-0.03744404	0.01805361	-0.01325778	0.22911148	0.01893201	-0.03882748	-0.02617547	-0.02302101	0.06940982	-0.01435696	-0.01376977	-0.03454811	0.02860500
-0.01839857	0.01076421	0.04085950	-0.01233963	0.03601786	-0.00632940	0.01085769	0.03867938	-0.03943789	0.00344782	0.01491407	0.03858560	0.01084080	-0.01799802	0.00925892	0.02922419	0.00562466	-0.03022211	0.00196361	-0.02727117	0.02952972	0.01664481	-0.02561834	-0.02076066	-0.05167794	-0.05508780	-0.03748275	-0.01894799	-0.03497675	0.00528549	-0.00106419	-0.01908802	0.01040194	-0.06067187	0.01767430	-0.01914231	0.01759366	0.00746355	-0.05822359	-0.00812164	-0.04070760	-0.02986208	0.01756388	0.03045015	0.00793413	-0.01480648	0.02057058	0.01218546	-0.00793125	-0.06873497
-0.00316754	0.02496388	-0.01414454	0.00274091	-0.00669624	0.01237023	0.02149275	0.03995869	-0.03096649	0.00811802	-0.01250097	-0.02542274	0.01982993	-0.01322805	0.01947725	0.04752918	0.01459551	-0.04220640	0.02283089	-0.01735700	-0.00149905	0.10309379	-0.02148332	-0.01237185	-0.04064319	-0.04264781	-0.03175067	-0.03844766	-0.02037860	-0.00487471	-0.00491893	-0.01744203	0.02216880	-0.05164421	0.00610872	-0.02347186	0.02213188	0.01429801	-0.05181206	-0.00791309	-0.03938914	-0.02223608	0.00882543	0.05167729	0.01149230	-0.00360815	-0.00668190	-0.02920243	0.01363631	-0.06504744
-0.02747157	-0.02069321	-0.02122522	-0.01484552	-0.03340911	-0.03553740	-0.00898019	-0.01513400	-0.01874254	-0.02681360	0.13941531	-0.02845775	-0.01827045	-0.01430811	-0.01846566	-0.05409609	-0.01662719	0.07136928	-0.01852231	-0.00068020	-0.00021909	-0.02642993	-0.00645263	-0.04714844	-0.07113644	-0.06653044	-0.00285195	0.09936193	-0.00515142	-0.03441253	-0.03678439	-0.01678322	-0.00601447	0.01571597	0.05230486	-0.01968056	-0.02400831	-0.02708608	0.02225979	-0.00586694	0.21247391	-0.01984631	-0.00981996	-0.02681250	-0.01151139	-0.04283798	-0.00376354	-0.00582474	-0.02620944	0.01655125
0.00125415	0.02856876	-0.00186811	0.00280152	-0.00194393	0.01363960	0.02972660	-0.02349801	-0.01728329	0.02549864	0.00357428	-0.01943141	0.03312036	-0.00840773	0.02921010	-0.01193840	0.03412794	-0.01937878	0.03179877	-0.00462059	0.01003478	0.02851692	-0.00072119	-0.00292733	-0.03099042	-0.02189734	-0.02472675	-0.02475231	-0.00901447	0.00642581	0.00753923	-0.01498717	0.03736708	-0.03674785	0.02597020	-0.01415696	0.03304436	0.01784524	-0.04085642	0.01352589	-0.03121555	-0.01049632	0.02387843	-0.02525098	0.02518587	0.00198464	-0.00605277	-0.02742715	0.02630878	-0.05247217
0.00129068	0.02946657	-0.00723977	0.00353509	0.00432706	0.02293949	0.03174139	-0.01480767	-0.02083845	0.02676686	-0.00235833	-0.01130168	0.03148159	-0.00000702	0.17308873	-0.01392584	0.02873716	-0.02808507	0.02669453	-0.00856334	0.01063312	0.01794612	-0.01180274	-0.01389923	-0.02665959	-0.03065808	-0.02345159	-0.01579025	-0.00703379	0.00502310	0.01490478	-0.01018967	0.04365347	-0.04097582	0.01945047	-0.02002111	0.02712796	0.02215389	-0.03699371	0.00669465	-0.02058273	-0.01752964	0.01705959	-0.03621905	0.03096097	0.00698532	-0.00631589	-0.02214170	0.02462300	-0.05936028
0.00757204	-0.02411751	-0.00964507	-0.02684053	-0.01387106	-0.03883886	-0.02184100	0.04281849	0.02001538	-0.03266583	-0.04850786	-0.01729795	-0.01897250	-0.03478434	-0.02470334	0.05442293	-0.02875195	-0.05809348	-0.02864762	-0.02366089	-0.01676030	-0.02879729	-0.01866249	0.07605673	-0.02060283	0.01394132	0.02209290	-0.05071175	-0.02268666	-0.00335591	-0.01980466	-0.01709870	-0.01545114	-0.02241658	-0.03419204	-0.03722835	-0.02034052	-0.02848274	-0.02134152	-0.01390015	0.02564703	-0.02158744	-0.03481512	0.02867309	-0.01777056	0.10634626	-0.02105296	-0.03940608	-0.04234141	-0.03188397
-0.00579282	-0.00855234	-0.03921491	0.00489281	-0.03573803	-0.02668257	-0.01083364	-0.00839057	0.00667040	-0.02181474	-0.02767758	0.01625220	-0.00812231	-0.01802369	-0.01294828	-0.04590883	-0.00377639	0.01953472	-0.01704656	0.01418693	0.00531552	-0.02174387	0.01128220	-0.04528436	-0.06625479	-0.06613678	-0.00173466	-0.00301799	0.00938986	-0.03598041	-0.02822578	0.00069539	-0.00661261	0.03807709	-0.02025439	0.00026232	-0.01647104	-0.01548664	0.05012481	-0.00651621	0.00904522	0.04617101	-0.02218415	0.02035589	-0.00793346	-0.03119636	-0.00677410	0.02218328	-0.02302907	0.01318834
0.08403715	0.00557372	-0.02877549	-0.01410919	-0.01484393	-0.00953547	0.00919679	-0.04304895	0.07626361	-0.00093679	-0.01345770	-0.03073329	0.01001448	-0.03270018	0.00801528	-0.03565056	0.00113794	-0.04780867	0.00254207	-0.02247955	-0.01024672	-0.00025767	-0.02752747	0.23850887	-0.05362277	-0.04951415	0.09963980	-0.04696370	-0.03588310	0.14715979	-0.01473605	-0.03538063	0.00641058	-0.05963820	0.00341826	-0.03868462	0.01064720	0.00107692	-0.05590026	-0.01863261	0.09379915	-0.03599462	-0.00261573	-0.04826760	-0.00041309	0.22973213	0.20212564	-0.04503402	-0.00430651	-0.06931353
-0.01664474	0.01400265	-0.01622070	-0.00939167	-0.01380752	-0.00339126	0.01649470	0.10843278	-0.03550159	-0.00007929	-0.01893626	-0.03272702	0.02064487	-0.01517573	0.00504950	0.08146322	0.00609049	-0.04930721	0.01815315	-0.02048317	-0.01153921	0.03483104	-0.03607631	-0.02343297	-0.04784716	-0.04721797	-0.03697174	-0.03924160	-0.03585351	-0.01011722	-0.01808088	-0.02807963	0.01678190	-0.05512470	-0.00240721	-0.03253672	0.01561736	0.00344951	-0.05159658	-0.01655036	-0.03970772	-0.02560649	-0.00086248	0.09361909	0.00585513	-0.01003038	-0.01896799	-0.03698892	-0.00411114	-0.06217950
-0.02089268	-0.05808656	-0.08100988	-0.01611105	-0.07116261	-0.07052530	-0.04271665	-0.00336998	0.04251361	-0.06427512	0.03366483	0.00060723	-0.04930273	-0.02006054	-0.05353706	-0.08872800	-0.05659293	0.13566665	-0.05773933	0.02474258	-0.00616770	-0.06429148	0.04244899	-0.08873024	-0.11157741	-0.11345387	0.03884201	0.12402431	0.04758355	-0.06160683	-0.06021765	0.01115076	-0.04789127	0.18602972	0.01196309	0.00916185	-0.05579259	-0.06201996	0.15422721	-0.00816351	0.01327799	0.03496552	-0.05028224	0.03159627	-0.05035921	-0.08130690	-0.01449339	0.04635159	-0.06345075	0.10421997
0.02938249	0.00597675	-0.01626558	-0.01927371	-0.01698399	-0.00724409	0.01080165	-0.03419051	-0.01194049	0.00193472	0.10615972	-0.02998867	0.00933465	-0.01803085	0.00591381	-0.04220492	0.12753966	0.27761561	-0.00145997	-0.02337597	-0.01197301	-0.00999356	-0.03153858	0.10318881	-0.05843752	-0.04933525	0.02266791	0.22104973	-0.03396891	0.06150970	-0.00747418	-0.03177608	0.00627114	-0.06665993	0.05884633	-0.02469718	0.01154750	-0.00275329	-0.06139479	-0.01888067	0.02244156	-0.03802658	0.01698417	-0.05335776	0.00334747	0.09674995	-0.02182868	-0.02518865	0.00155825	-0.07572268
-0.03449539	-0.00865730	-0.02120975	-0.00543268	-0.02029213	-0.02130814	-0.00261163	0.11060104	-0.04372767	-0.01584894	0.05373302	-0.01688954	0.00448877	0.01511142	-0.00732043	-0.02867356	-0.00747288	0.00765161	-0.01354390	-0.01103935	-0.01507014	-0.01431849	-0.01996351	-0.04232807	-0.06506289	-0.06156082	-0.02919181	0.00604868	-0.03834464	-0.01518427	-0.01650532	-0.01337253	-0.00899052	-0.02788964	0.04837950	-0.01984544	-0.00046757	-0.01023200	-0.03699735	-0.00979592	-0.03578694	-0.01978906	0.00851265	-0.01562939	-0.01207333	-0.03197777	0.01245691	-0.01318130	-0.01774393	-0.04883950
-0.04222849	-0.01165019	0.01444877	-0.03890176	0.00862979	-0.02692644	-0.01128545	-0.00458186	-0.06038250	-0.01782648	-0.03484013	-0.04930197	-0.00468360	-0.03866124	-0.01286795	0.30718815	-0.02000087	-0.06290393	-0.01580398	-0.04621708	-0.03652325	-0.01800532	-0.05447589	-0.04467515	0.30403417	0.21065234	-0.06169257	-0.06690145	-0.05631781	-0.04200523	0.10389993	-0.04755683	-0.01226356	-0.06820177	-0.02103225	-0.05224560	-0.01146019	-0.01747574	-0.07564528	-0.00459467	-0.05779216	-0.05281022	-0.02219589	-0.02165942	-0.01704484	-0.04096367	-0.03799886	-0.06386248	-0.01831779	-0.08564735
-0.01174893	-0.03877467	-0.06173678	-0.01978308	-0.05276372	-0.05032212	-0.03087023	-0.00392586	0.02586934	-0.04061835	-0.06268559	0.00457336	-0.02598387	-0.01559802	0.11141270	-0.07363407	-0.03283963	0.02834830	-0.02937774	0.02286316	-0.00391067	-0.03979126	0.03348232	-0.06969880	-0.08923804	-0.08870353	0.04564612	0.01409660	0.03952219	-0.06017676	-0.05186459	0.01866453	-0.03512553	0.10589561	-0.04144230	0.00480454	-0.03551427	-0.03860230	0.06198197	-0.01417485	0.02129663	0.03190145	-0.03981195	0.06604291	-0.03117953	-0.06288958	0.00655005	0.03562564	-0.04549138	0.02651023
-0.00359442	0.02938586	0.12896997	-0.00319814	-0.00906559	0.01677711	0.03036784	-0.02641696	-0.02384628	0.02875386	0.00396973	-0.01615533	0.03651510	-0.00065086	0.02813248	-0.01320187	0.03162139	-0.02091358	0.01852561	-0.00650192	0.00709791	0.01792412	-0.01393087	-0.01132491	-0.03062458	0.08113481	-0.02809327	-0.02273537	-0.01663852	0.00535176	-0.00206677	-0.01906154	0.03178718	-0.03553412	0.01574164	-0.01547250	0.03637628	0.02430581	-0.03432113	0.00509489	-0.00806747	-0.01986973	0.02157860	-0.02944587	0.03210843	0.00351189	-0.00952819	-0.02877989	0.02596137	-0.05335360
-0.00565236	0.01056727	-0.01415390	-0.00779842	-0.00898474	0.00165413	0.01500454	-0.01330437	-0.03198101	0.00704098	-0.00987584	-0.02932020	0.02354386	-0.01409486	0.01666008	-0.01575735	0.02142834	-0.04137609	0.01631950	-0.01976069	-0.00409973	0.29073578	-0.01597145	-0.02425798	-0.03619260	-0.03328614	-0.03662858	-0.03701255	-0.02151021	-0.00562360	-0.00536674	-0.01864116	0.02307875	-0.05395916	0.01040062	0.00902335	0.01049149	0.00624392	-0.04531991	-0.01045619	-0.03102748	-0.01847643	0.00501617	-0.02594831	0.00966043	-0.00559629	-0.02413769	-0.03506286	0.00924512	-0.07133495
-0.03023804	-0.04762892	-0.07009535	0.01672849	-0.06290130	-0.05376652	-0.03553278	-0.00579750	0.02578532	-0.04610649	-0.06371055	0.03922282	-0.03559296	-0.00798711	-0.03507092	-0.08263993	-0.04195919	0.04902691	-0.04004952	0.02775620	0.01391144	-0.05042417	0.06260316	-0.06831314	-0.09251744	-0.09721658	0.02784211	0.03295390	0.03928415	-0.06662982	-0.06040016	0.02691149	-0.03481522	0.15927631	-0.05438701	-0.00165987	-0.04258920	-0.05458017	0.19604050	-0.01003954	0.05223084	0.08601703	-0.05242635	0.02472618	-0.04366949	-0.06729876	0.01279711	0.03222125	-0.04957863	0.15989925
0.01419250	-0.02323250	-0.05465614	-0.01058967	-0.04988160	-0.03629196	-0.01940308	-0.02261260	0.04933269	-0.02700490	-0.04958364	0.00329322	-0.01804498	-0.03482343	-0.02284895	-0.06394644	-0.02595199	-0.00834060	-0.01835288	-0.01229483	0.00051547	-0.02997152	0.01816083	0.08701742	-0.08505759	-0.08147099	0.11288258	0.01253447	-0.01228074	0.03478703	-0.03744467	-0.01561978	-0.01952729	0.05177574	-0.03054875	-0.01047569	-0.02001781	-0.02706545	0.06083161	-0.01879128	0.05012080	0.02741078	-0.03708141	0.00324108	-0.02873905	0.09565756	-0.00873664	0.00098766	-0.02297718	0.03662314
0.30098745	0.02254782	-0.01529695	-0.00167593	-0.01080580	0.01327254	0.02613869	-0.02390771	0.16370021	0.00861176	-0.01019084	-0.01899459	0.02891563	-0.01149712	0.02234191	-0.02353572	0.01895913	-0.03460041	0.02314497	-0.01433983	-0.00018029	0.00512500	-0.02230063	0.12333066	-0.04196108	-0.04169714	0.03575518	-0.02750237	-0.02147254	0.05828330	0.13975136	-0.01527152	0.02539665	-0.05357761	0.01550753	-0.02108756	0.02290162	0.01475310	-0.03985877	-0.00963750	0.04664759	-0.02205334	0.01279170	-0.03328501	0.02164589	0.13703410	-0.01457187	-0.03118339	0.01978477	-0.06353424
0.00115307	-0.01265326	0.05868331	-0.04241027	0.07987495	-0.03330914	-0.01772646	-0.06172332	-0.00802068	-0.02668058	-0.04345337	-0.06027786	-0.01944416	-0.04647253	-0.01789182	0.07006946	-0.01779611	-0.07636806	-0.02259950	-0.04591212	-0.03845915	-0.02846895	-0.06240061	0.13380423	0.15170656	0.19132656	-0.00926937	-0.07091090	-0.06484164	0.00798957	0.03215638	-0.05750725	-0.01030487	-0.09035651	-0.02325853	-0.06293316	-0.01868010	-0.02162389	-0.08263726	0.01927858	0.00161512	-0.05184144	-0.03540754	-0.07955677	-0.02602045	0.47245532	-0.04598202	-0.06885558	-0.02454966	-0.09617697
-0.03414524	-0.05178320	-0.07692996	-0.01869794	-0.07287258	-0.06761055	-0.04361277	-0.01040329	0.07748571	-0.06056600	-0.07548231	0.00677278	-0.04368476	-0.00156886	-0.04481769	-0.08337829	-0.04512937	0.40530553	-0.04300144	0.07493440	-0.02006371	-0.05824154	0.06425539	-0.08012021	-0.07845894	-0.08844895	0.03553370	0.03894136	0.02321046	-0.07428785	-0.05625468	-0.00255290	-0.05194027	0.40710786	-0.05694475	0.01139475	-0.04844150	-0.05581669	0.11191224	0.02607731	0.02548324	0.06261370	-0.05716486	0.07862830	-0.04524381	-0.07373247	-0.01608116	0.03083578	-0.05846473	0.16518983
0.00209764	0.03455362	-0.00755496	0.00087378	-0.00196059	0.01846806	0.03238849	-0.01753171	-0.01932992	0.02612417	0.00422714	-0.00950466	0.02904903	0.00132634	0.03139282	0.00959018	0.03107605	-0.02103174	0.02953176	-0.00541643	0.01595153	0.02159284	-0.00435443	0.00017568	0.03980617	-0.01446781	-0.02390391	-0.02415550	-0.01319064	0.01505211	0.01621047	-0.00222215	0.03607897	-0.02415742	0.02163673	-0.01632603	0.03308877	0.01669292	-0.03543310	0.00377065	-0.02584024	-0.01048485	0.02322727	-0.02634492	0.02488910	0.01004027	-0.00780069	-0.02744276	0.01985506	-0.05027284
-0.02922921	-0.00187125	0.11953352	-0.03013301	0.08942726	-0.02208270	-0.01257188	-0.05206332	-0.05755785	-0.01319363	-0.03290466	-0.05352054	-0.00814648	-0.03867685	-0.01321193	0.10364386	-0.01306939	-0.06627522	-0.00953940	-0.04396354	-0.02683311	-0.02123059	-0.05443414	-0.03809956	0.16151570	0.27560747	0.00958983	-0.05884926	-0.04885405	-0.03168751	0.04073371	-0.05072963	-0.00157583	-0.08287096	-0.01462702	-0.05052605	-0.00255979	-0.01321753	-0.08166125	0.01368846	-0.05428180	-0.04788253	-0.02336520	-0.06826285	-0.01820731	-0.03290131	-0.04489667	-0.05898891	-0.01488654	-0.08671001
-0.01197803	-0.02013566	-0.05390463	-0.01887916	-0.04437133	-0.03370648	-0.01054859	0.10689917	-0.00546380	-0.03342354	-0.05261854	0.00399866	-0.00713538	-0.01474689	-0.02664584	0.07066047	-0.02430002	-0.00491378	-0.02648980	-0.01129180	-0.01568442	-0.00866060	-0.00217818	-0.04835497	-0.07985023	-0.07871738	-0.00505199	-0.02967078	-0.00927047	-0.04500986	-0.04409196	-0.01998366	-0.01964334	0.03621079	-0.03523739	-0.02535422	-0.01403431	-0.03270330	0.00584422	-0.01519626	-0.02271815	0.00136339	-0.03090112	0.12205604	-0.02412630	-0.04047977	-0.01950980	-0.02444742	-0.03643429	0.01723969
-0.03790423	-0.00380897	0.09037046	-0.03569175	0.08704811	-0.01577149	-0.00508008	-0.04858921	-0.05360545	-0.00680083	-0.02498164	-0.05031473	-0.00079364	-0.03031522	-0.00774131	0.08153320	-0.00956765	-0.05720458	-0.00658291	-0.03447307	-0.02920120	-0.00931561	-0.04578116	-0.03618420	0.20785800	0.23651931	-0.05831681	-0.05329677	-0.04883012	-0.02799624	0.05053775	-0.04618271	-0.00160053	-0.07377083	-0.00963381	-0.04395385	-0.00984846	-0.01483183	-0.07243525	0.03593324	-0.04790034	-0.04866160	-0.01362675	-0.06479527	-0.01016213	-0.03145695	-0.03941278	-0.05386120	-0.01264272	-0.08267440
-0.00258940	0.02530118	-0.01610025	0.08941668	-0.00269363	0.01169360	0.03072620	0.01062326	-0.02393488	0.02252982	-0.00323114	-0.02188527	0.02591921	-0.00273278	0.01928491	-0.00292621	0.01514647	-0.03362660	0.52620029	-0.00964759	0.00317379	0.02643180	0.01803947	-0.00397680	-0.03385284	-0.03012986	-0.02547920	-0.03365849	-0.01988555	-0.00271694	0.00336821	-0.01412364	0.03253356	-0.04680061	0.00961544	-0.01927930	0.20029174	0.11919691	-0.04302261	-0.00888793	-0.01904641	-0.02364082	0.08806386	-0.01555663	0.01961189	-0.00350694	-0.00376870	-0.03529506	0.01711410	-0.04704555
-0.01171982	0.00725003	-0.02339001	-0.01172947	-0.01652734	-0.00175101	0.01897466	0.08439783	-0.03956310	-0.00471633	-0.01180984	-0.02992688	0.01875187	-0.02278323	0.01425724	0.09630186	0.00673157	-0.04884944	0.01479956	-0.02002438	-0.01063252	0.02909627	-0.03525031	-0.01714168	-0.05461279	-0.05189513	-0.03003300	-0.03746194	-0.03010395	-0.00990051	-0.01367361	-0.03360989	0.01491667	-0.06173650	0.00373326	-0.03282395	0.01243701	0.00358297	-0.05135288	-0.01716433	-0.03531076	-0.02539050	0.00142394	0.10494571	0.00636200	-0.00632422	-0.01839972	-0.04241533	-0.00054101	-0.06620686
-0.00337067	-0.01403342	-0.04301853	0.02807180	-0.02308255	-0.02341169	0.00294515	-0.02144106	-0.02817549	-0.02002270	0.12221781	-0.00533505	-0.01244722	-0.02070121	-0.01986923	-0.05725013	-0.01160240	0.24210963	-0.02280524	-0.00892646	-0.00707002	-0.02844338	-0.02317189	-0.00519123	-0.07532912	-0.07477321	-0.00113621	0.29313341	-0.00380206	0.01662251	-0.03017844	-0.00750463	-0.01089376	-0.02659409	0.06136473	-0.00573991	-0.00711613	-0.02131588	-0.01465838	-0.00983689	0.00060912	0.09875535	-0.00898131	-0.03131309	-0.01847640	0.01127208	-0.03461329	-0.02351042	-0.01984690	-0.04061775
-0.01443490	0.01447052	-0.01046780	-0.01706218	-0.00027572	-0.00172714	0.01992163	-0.03218606	-0.04191920	-0.00023942	0.26652676	-0.03043735	0.01893673	-0.01505035	0.00646260	-0.02992097	0.00548759	0.08519334	0.00696102	-0.02397863	-0.00719253	0.00572421	-0.02425884	-0.02895034	-0.04668787	-0.05271869	-0.04046102	0.13045944	-0.03198319	0.01816072	0.00627776	-0.03672562	0.01841914	-0.06228107	0.14975660	-0.00919741	0.00842245	0.00372849	-0.05756869	-0.01175121	-0.04428291	-0.03523651	0.02831413	-0.04576669	0.00907610	-0.01508104	-0.02575352	-0.02920630	0.00302981	-0.07752351
-0.01466291	0.01661847	0.04069806	-0.00685883	0.05309931	0.00495167	0.02368987	-0.02192918	-0.03492653	0.00553986	-0.01418988	-0.02818957	0.01011326	-0.01534018	0.01940230	0.06190334	0.01456960	-0.04233620	0.01597072	-0.02028251	-0.00497417	0.00625008	-0.02937409	-0.02306595	0.06223498	0.09723940	-0.03628667	-0.04248340	-0.02720288	-0.02014689	0.01376953	-0.02098172	0.01519276	-0.05957702	0.00595312	-0.03254813	0.02197546	0.01374477	-0.05272988	0.01911014	-0.03553372	-0.02430163	0.00727875	-0.04180019	0.00930329	-0.00764633	-0.00496966	-0.03368462	0.01431588	-0.07240677
[truncated: 227 more columns]
