# Supplementary material for: Association of KRTAP24-1 Gene Polymorphisms with Wool Traits in Tibetan Sheep (Ovis aries)
Source: Animals (Basel). 2026 Jul 7;16(13):2111. doi: 10.3390/ani16132111 (PMC13359892; doi:10.3390/ani16132111)
Supplement: Supplementary file 1 [file animals-16-02111-s001.zip › Supplementary File S1(GRM)/Sheep_277_GRM.grm.id]

0	RM_1
0	RM_10
0	RM_100
0	RM_101
0	RM_102
0	RM_103
0	RM_104
0	RM_105
0	RM_106
0	RM_107
0	RM_108
0	RM_109
0	RM_11
0	RM_110
0	RM_111
0	RM_112
0	RM_113
0	RM_114
0	RM_115
0	RM_116
0	RM_117
0	RM_118
0	RM_119
0	RM_12
0	RM_120
0	RM_121
0	RM_122
0	RM_123
0	RM_124
0	RM_125
0	RM_126
0	RM_127
0	RM_128
0	RM_129
0	RM_13
0	RM_130
0	RM_131
0	RM_132
0	RM_133
0	RM_134
0	RM_135
0	RM_136
0	RM_137
0	RM_138
0	RM_139
0	RM_14
0	RM_140
0	RM_141
0	RM_142
0	RM_143
0	RM_144
0	RM_145
0	RM_146
0	RM_147
0	RM_148
0	RM_149
0	RM_15
0	RM_150
0	RM_151
0	RM_152
0	RM_153
0	RM_154
0	RM_155
0	RM_156
0	RM_157
0	RM_158
0	RM_159
0	RM_16
0	RM_160
0	RM_161
0	RM_162
0	RM_163
0	RM_164
0	RM_165
0	RM_166
0	RM_167
0	RM_168
0	RM_169
0	RM_17
0	RM_170
0	RM_171
0	RM_172
0	RM_173
0	RM_174
0	RM_175
0	RM_176
0	RM_177
0	RM_178
0	RM_179
0	RM_18
0	RM_180
0	RM_181
0	RM_182
0	RM_183
0	RM_184
0	RM_185
0	RM_186
0	RM_187
0	RM_188
0	RM_189
0	RM_19
0	RM_190
0	RM_191
0	RM_192
0	RM_193
0	RM_194
0	RM_195
0	RM_196
0	RM_197
0	RM_198
0	RM_199
0	RM_2
0	RM_20
0	RM_200
0	RM_201
0	RM_202
0	RM_203
0	RM_204
0	RM_205
0	RM_206
0	RM_207
0	RM_208
0	RM_209
0	RM_21
0	RM_210
0	RM_211
0	RM_212
0	RM_213
0	RM_214
0	RM_215
0	RM_216
0	RM_217
0	RM_218
0	RM_219
0	RM_22
0	RM_220
0	RM_221
0	RM_222
0	RM_223
0	RM_224
0	RM_225
0	RM_226
0	RM_227
0	RM_228
0	RM_229
0	RM_23
0	RM_230
0	RM_231
0	RM_232
0	RM_233
0	RM_234
0	RM_235
0	RM_236
0	RM_237
0	RM_238
0	RM_239
0	RM_24
0	RM_240
0	RM_241
0	RM_242
0	RM_243
0	RM_244
0	RM_245
0	RM_246
0	RM_247
0	RM_248
0	RM_249
0	RM_25
0	RM_250
0	RM_251
0	RM_252
0	RM_253
0	RM_254
0	RM_255
0	RM_256
0	RM_257
0	RM_258
0	RM_259
0	RM_26
0	RM_260
0	RM_261
0	RM_262
0	RM_263
0	RM_264
0	RM_265
0	RM_266
0	RM_267
0	RM_268
0	RM_269
0	RM_27
0	RM_270
0	RM_271
0	RM_272
0	RM_273
0	RM_274
0	RM_275
0	RM_276
0	RM_277
0	RM_28
0	RM_29
0	RM_3
0	RM_30
0	RM_31
0	RM_32
0	RM_33
0	RM_34
0	RM_35
0	RM_36
0	RM_37
0	RM_38
0	RM_39
0	RM_4
0	RM_40
0	RM_41
0	RM_42
0	RM_43
0	RM_44
0	RM_45
0	RM_46
0	RM_47
0	RM_48
0	RM_49
0	RM_5
0	RM_50
0	RM_51
0	RM_52
0	RM_53
0	RM_54
0	RM_55
0	RM_56
0	RM_57
0	RM_58
0	RM_59
0	RM_6
0	RM_60
0	RM_61
0	RM_62
0	RM_63
0	RM_64
0	RM_65
0	RM_66
0	RM_67
0	RM_68
0	RM_69
0	RM_7
0	RM_70
0	RM_71
0	RM_72
0	RM_73
0	RM_74
0	RM_75
0	RM_76
0	RM_77
0	RM_78
0	RM_79
0	RM_8
0	RM_80
0	RM_81
0	RM_82
0	RM_83
0	RM_84
0	RM_85
0	RM_86
0	RM_87
0	RM_88
0	RM_89
0	RM_9
0	RM_90
0	RM_91
0	RM_92
0	RM_93
0	RM_94
0	RM_95
0	RM_96
0	RM_97
0	RM_98
0	RM_99
