# Supplementary material for: Association of KRTAP24-1 Gene Polymorphisms with Wool Traits in Tibetan Sheep (Ovis aries)
Source: Animals (Basel). 2026 Jul 7;16(13):2111. doi: 10.3390/ani16132111 (PMC13359892; doi:10.3390/ani16132111)
Supplement: Supplementary file 1 [file animals-16-02111-s001.zip › Supplementary File S3 (AF-G3N073-F1).pdb]

TITLE     SWISS-MODEL SERVER (https://swissmodel.expasy.org)
TITLE    2 KRTAP24-1_Wildtype
EXPDTA    THEORETICAL MODEL (SWISS-MODEL SERVER)
AUTHOR    SWISS-MODEL SERVER (SEE REFERENCE IN JRNL Records)
REVDAT   1   19-FEB-26 1MOD    1       17:42
JRNL        AUTH   A.WATERHOUSE,M.BERTONI,S.BIENERT,G.STUDER,G.TAURIELLO,
JRNL        AUTH 2 R.GUMIENNY,F.T.HEER,T.A.P.DE BEER,C.REMPFER,L.BORDOLI,
JRNL        AUTH 3 R.LEPORE,T.SCHWEDE
JRNL        TITL   SWISS-MODEL: HOMOLOGY MODELLING OF PROTEIN STRUCTURES AND
JRNL        TITL 2 COMPLEXES
JRNL        REF    NUCLEIC.ACIDS.RES..           V.  46 W296  2018
JRNL        PMID   29788355
JRNL        DOI    10.1093/nar/gky427
REMARK   1
REMARK   1 REFERENCE 1
REMARK   1  AUTH   N.GUEX,M.C.PEITSCH,T.SCHWEDE
REMARK   1  TITL   AUTOMATED COMPARATIVE PROTEIN STRUCTURE MODELING WITH
REMARK   1  TITL 2 SWISS-MODEL AND SWISS-PDBVIEWER: A HISTORICAL PERSPECTIVE
REMARK   1  REF    ELECTROPHORESIS               V.  30       2009
REMARK   1  REFN                   ISSN 0173-0835
REMARK   1  PMID   19517507
REMARK   1  DOI    10.1002/elps.200900140
REMARK   1
REMARK   1 REFERENCE 2
REMARK   1  AUTH   G.STUDER,G.TAURIELLO,S.BIENERT,M.BIASINI,N.JOHNER,T.SCHWEDE
REMARK   1  TITL   PROMOD3 - A VERSATILE HOMOLOGY MODELLING TOOLBOX
REMARK   1  REF    PLOS COMP. BIOL.              V.  17       2021
REMARK   1  REFN                   ISSN 
REMARK   1  PMID   33507980
REMARK   1  DOI    10.1371/journal.pcbi.1008667
REMARK   1
REMARK   1 REFERENCE 3
REMARK   1  AUTH   M.Varadi,S.Anyango,M.Deshpande,S.Nair,C.Natassia,G.Yordanova,
REMARK   1  AUTH 2 D.Yuan,O.Stroe,G.Wood,A.Laydon,A.Zidek,T.Green,
REMARK   1  AUTH 3 K.Tunyasuvunakool,S.Petersen,J.Jumper,E.Clancy,R.Green,
REMARK   1  AUTH 4 A.Vora,M.Lutfi,M.Figurnov,A.Cowie,N.Hobbs,P.Kohli,G.Kleywegt,
REMARK   1  AUTH 5 E.Birney,D.Hassabis,S.Velankar
REMARK   1  TITL   AlphaFold Protein Structure Database: massively expanding
REMARK   1  TITL 2 the structural coverage of protein-sequence space with
REMARK   1  TITL 3 high-accuracy models
REMARK   1  REF    NUCLEIC.ACIDS.RES..           V.  50       2022
REMARK   1  REFN                   ISSN 0305-1048
REMARK   1  PMID   34791371
REMARK   1  DOI    10.1093/nar/gkab1061
REMARK   1
REMARK   1 DISCLAIMER
REMARK   1 The SWISS-MODEL SERVER produces theoretical models for proteins.
REMARK   1 The results of any theoretical modelling procedure is
REMARK   1 NON-EXPERIMENTAL and MUST be considered with care. These models may
REMARK   1 contain significant errors. This is especially true for automated
REMARK   1 modeling since there is no human intervention during model
REMARK   1 building. Please read the header section and the logfile carefully
REMARK   1 to know what templates and alignments were used during the model
REMARK   1 building process. All information by the SWISS-MODEL SERVER is
REMARK   1 provided "AS-IS", without any warranty, expressed or implied.
REMARK   2
REMARK   2 COPYRIGHT NOTICE
REMARK   2 This SWISS-MODEL protein model is copyright. It is produced by the
REMARK   2 SWISS-MODEL server, developed by the Computational Structural
REMARK   2 Biology Group at the SIB Swiss Institute of Bioinformatics at the
REMARK   2 Biozentrum, University of Basel (https://swissmodel.expasy.org). This
REMARK   2 model is licensed under the CC BY-SA 4.0 Creative Commons
REMARK   2 Attribution-ShareAlike 4.0 International License
REMARK   2 (https://creativecommons.org/licenses/by-sa/4.0/legalcode), i.e. you
REMARK   2 can copy and redistribute the model in any medium or format,
REMARK   2 transform and build upon the model for any purpose, even
REMARK   2 commercially, under the following terms:
REMARK   2 Attribution - You must give appropriate credit, provide a link to
REMARK   2 the license, and indicate if changes were made. You may do so in any
REMARK   2 reasonable manner, but not in any way that suggests the licensor
REMARK   2 endorses you or your use. When you publish, patent or distribute
REMARK   2 results that were fully or partially based on the model, please cite
REMARK   2 the corresponding papers mentioned under JRNL.
REMARK   2 ShareAlike - If you remix, transform, or build upon the material,
REMARK   2 you must distribute your contributions under the same license as the
REMARK   2 original.
REMARK   2 No additional restrictions - you may not apply legal terms or
REMARK   2 technological measures that legally restrict others from doing
REMARK   2 anything the license permits.
REMARK   2 Find a human-readable summary of (and not a substitute for) the
REMARK   2 CC BY-SA 4.0 license at this link:
REMARK   2 https://creativecommons.org/licenses/by-sa/4.0/
REMARK   3 
REMARK   3 MODEL INFORMATION
REMARK   3  SMVERSN 2026-02.5
REMARK   3  ENGIN   PROMOD3
REMARK   3  VERSN   3.6.0
REMARK   3  OSTAT   monomer
REMARK   3  OSRSN   MONOMER
REMARK   3  QSPRD   NA
REMARK   3  GMQE    0.44
REMARK   3  QMNDG   NA
REMARK   3  MODT    FALSE
REMARK   3 
REMARK   3 TEMPLATE 1
REMARK   3  AFDB    G3N073
REMARK   3  CHAIN   A
REMARK   3  MMCIF   A
REMARK   3  AFDBV   v4
REMARK   3  AFDBE   G3N073
REMARK   3  AFDBF   F1
REMARK   3  MTHD    AlphaFold v2
REMARK   3  FOUND   AFDB search
REMARK   3  GMQE    0.44
REMARK   3  SIM     0.60
REMARK   3  SID     90.84
REMARK   3  OSTAT   monomer
REMARK   3  ALN A TRG MAFLGYPGNCSGVSYRTHYYFPVTGSVALCSRHVSPTFGLSLPSSYHGNLWLLDNCQE
REMARK   3  ALN A TRG TCGEALTCESPCSEPKTCTTTCDQSNSSVPCNSPTGGQICSARETTNIGPSLSCNQCP
REMARK   3  ALN A TRG QTKGYVSDGCTPSRHTSKACQTLGNGFKCFGQLNCLSKSFQPLSHYRLGSFGYRSYQD
REMARK   3  ALN A TRG LGFIPSGFSASRYITNSCQRQNYLIRNSQCPYDWHRRCPPLSCFARNFRSLSSIPSSF
REMARK   3  ALN A TRG PPLRYLYGGYRPLNCYRSTY
REMARK   3  ALN A TPL MAFLGYPGNCSGISYRTHCYFPVTASVALCSSDVSPTFGLSLPSSYHGNLWLLDNCQE
REMARK   3  ALN A TPL TCGEAPSCDSPSSEPKTCTTTCDRSNSSVPCNSPTGGQICSARETTNVGPSPSCNPCP
REMARK   3  ALN A TPL QTKGYVSDGCTPSQCTSKACQTLGNGFKCFGQLNRLSKSFQPLSHYRLGSFGYKSYQD
REMARK   3  ALN A TPL LGIIPSGLSPSRYITNSCQRQNYLIRNCQCPYDWHRRCPPLSYFARNFRSLSSIPSSF
REMARK   3  ALN A TPL PPLRYLYGGYRPLNYYRST-
REMARK   3  ALN A OFF 12
ATOM      1  N   MET A   1      61.348 -12.094  29.321  1.00  0.54           N  
ATOM      2  CA  MET A   1      60.336 -11.329  30.122  1.00  0.54           C  
ATOM      3  C   MET A   1      59.137 -12.185  30.455  1.00  0.54           C  
ATOM      4  O   MET A   1      58.493 -12.709  29.557  1.00  0.54           O  
ATOM      5  CB  MET A   1      59.911 -10.041  29.354  1.00  0.54           C  
ATOM      6  CG  MET A   1      60.856  -8.842  29.605  1.00  0.54           C  
ATOM      7  SD  MET A   1      59.985  -7.333  30.137  1.00  0.54           S  
ATOM      8  CE  MET A   1      59.551  -6.730  28.481  1.00  0.54           C  
ATOM      9  N   ALA A   2      58.850 -12.376  31.756  1.00  0.52           N  
ATOM     10  CA  ALA A   2      57.605 -12.890  32.265  1.00  0.52           C  
ATOM     11  C   ALA A   2      56.482 -11.902  32.034  1.00  0.52           C  
ATOM     12  O   ALA A   2      56.696 -10.717  32.256  1.00  0.52           O  
ATOM     13  CB  ALA A   2      57.746 -12.995  33.800  1.00  0.52           C  
ATOM     14  N   PHE A   3      55.270 -12.359  31.681  1.00  0.47           N  
ATOM     15  CA  PHE A   3      54.063 -11.661  32.077  1.00  0.47           C  
ATOM     16  C   PHE A   3      52.968 -12.692  32.306  1.00  0.47           C  
ATOM     17  O   PHE A   3      52.800 -13.633  31.535  1.00  0.47           O  
ATOM     18  CB  PHE A   3      53.564 -10.532  31.112  1.00  0.47           C  
ATOM     19  CG  PHE A   3      53.855  -9.192  31.744  1.00  0.47           C  
ATOM     20  CD1 PHE A   3      53.050  -8.717  32.797  1.00  0.47           C  
ATOM     21  CD2 PHE A   3      54.991  -8.453  31.374  1.00  0.47           C  
ATOM     22  CE1 PHE A   3      53.393  -7.543  33.484  1.00  0.47           C  
ATOM     23  CE2 PHE A   3      55.339  -7.282  32.059  1.00  0.47           C  
ATOM     24  CZ  PHE A   3      54.537  -6.826  33.113  1.00  0.47           C  
ATOM     25  N   LEU A   4      52.223 -12.540  33.419  1.00  0.50           N  
ATOM     26  CA  LEU A   4      50.995 -13.240  33.772  1.00  0.50           C  
ATOM     27  C   LEU A   4      49.859 -13.138  32.749  1.00  0.50           C  
ATOM     28  O   LEU A   4      49.676 -12.109  32.107  1.00  0.50           O  
ATOM     29  CB  LEU A   4      50.426 -12.620  35.081  1.00  0.50           C  
ATOM     30  CG  LEU A   4      50.909 -13.239  36.408  1.00  0.50           C  
ATOM     31  CD1 LEU A   4      52.362 -12.898  36.777  1.00  0.50           C  
ATOM     32  CD2 LEU A   4      49.961 -12.769  37.524  1.00  0.50           C  
ATOM     33  N   GLY A   5      49.003 -14.189  32.649  1.00  0.40           N  
ATOM     34  CA  GLY A   5      47.743 -14.042  31.912  1.00  0.40           C  
ATOM     35  C   GLY A   5      46.935 -15.287  31.612  1.00  0.40           C  
ATOM     36  O   GLY A   5      46.676 -15.621  30.463  1.00  0.40           O  
ATOM     37  N   TYR A   6      46.450 -15.976  32.665  1.00  0.47           N  
ATOM     38  CA  TYR A   6      45.314 -16.894  32.602  1.00  0.47           C  
ATOM     39  C   TYR A   6      44.015 -16.050  32.560  1.00  0.47           C  
ATOM     40  O   TYR A   6      44.113 -14.875  32.912  1.00  0.47           O  
ATOM     41  CB  TYR A   6      45.260 -17.743  33.922  1.00  0.47           C  
ATOM     42  CG  TYR A   6      45.993 -19.056  33.890  1.00  0.47           C  
ATOM     43  CD1 TYR A   6      45.282 -20.255  33.686  1.00  0.47           C  
ATOM     44  CD2 TYR A   6      47.356 -19.134  34.218  1.00  0.47           C  
ATOM     45  CE1 TYR A   6      45.920 -21.497  33.776  1.00  0.47           C  
ATOM     46  CE2 TYR A   6      47.995 -20.381  34.336  1.00  0.47           C  
ATOM     47  CZ  TYR A   6      47.272 -21.560  34.108  1.00  0.47           C  
ATOM     48  OH  TYR A   6      47.864 -22.829  34.250  1.00  0.47           O  
ATOM     49  N   PRO A   7      42.787 -16.486  32.249  1.00  0.54           N  
ATOM     50  CA  PRO A   7      42.479 -17.420  31.169  1.00  0.54           C  
ATOM     51  C   PRO A   7      41.145 -17.066  30.513  1.00  0.54           C  
ATOM     52  O   PRO A   7      40.366 -16.288  31.044  1.00  0.54           O  
ATOM     53  CB  PRO A   7      42.242 -18.749  31.904  1.00  0.54           C  
ATOM     54  CG  PRO A   7      41.654 -18.339  33.276  1.00  0.54           C  
ATOM     55  CD  PRO A   7      41.968 -16.833  33.428  1.00  0.54           C  
ATOM     56  N   GLY A   8      40.808 -17.715  29.382  1.00  0.46           N  
ATOM     57  CA  GLY A   8      39.405 -18.020  29.108  1.00  0.46           C  
ATOM     58  C   GLY A   8      38.446 -17.001  28.548  1.00  0.46           C  
ATOM     59  O   GLY A   8      38.079 -16.024  29.181  1.00  0.46           O  
ATOM     60  N   ASN A   9      37.852 -17.365  27.402  1.00  0.42           N  
ATOM     61  CA  ASN A   9      36.429 -17.188  27.229  1.00  0.42           C  
ATOM     62  C   ASN A   9      35.955 -18.036  26.072  1.00  0.42           C  
ATOM     63  O   ASN A   9      36.152 -17.725  24.903  1.00  0.42           O  
ATOM     64  CB  ASN A   9      35.938 -15.717  27.031  1.00  0.42           C  
ATOM     65  CG  ASN A   9      35.128 -15.264  28.247  1.00  0.42           C  
ATOM     66  OD1 ASN A   9      34.911 -15.979  29.219  1.00  0.42           O  
ATOM     67  ND2 ASN A   9      34.591 -14.023  28.174  1.00  0.42           N  
ATOM     68  N   CYS A  10      35.297 -19.161  26.396  1.00  0.47           N  
ATOM     69  CA  CYS A  10      34.654 -20.011  25.419  1.00  0.47           C  
ATOM     70  C   CYS A  10      33.333 -19.430  24.939  1.00  0.47           C  
ATOM     71  O   CYS A  10      32.342 -19.404  25.666  1.00  0.47           O  
ATOM     72  CB  CYS A  10      34.348 -21.400  26.041  1.00  0.47           C  
ATOM     73  SG  CYS A  10      35.851 -22.298  26.546  1.00  0.47           S  
ATOM     74  N   SER A  11      33.268 -18.971  23.678  1.00  0.52           N  
ATOM     75  CA  SER A  11      32.046 -18.477  23.069  1.00  0.52           C  
ATOM     76  C   SER A  11      31.181 -19.592  22.531  1.00  0.52           C  
ATOM     77  O   SER A  11      31.172 -19.925  21.349  1.00  0.52           O  
ATOM     78  CB  SER A  11      32.313 -17.423  21.960  1.00  0.52           C  
ATOM     79  OG  SER A  11      33.444 -17.775  21.160  1.00  0.52           O  
ATOM     80  N   GLY A  12      30.371 -20.196  23.421  1.00  0.49           N  
ATOM     81  CA  GLY A  12      29.341 -21.139  23.013  1.00  0.49           C  
ATOM     82  C   GLY A  12      28.247 -20.485  22.209  1.00  0.49           C  
ATOM     83  O   GLY A  12      27.428 -19.741  22.739  1.00  0.49           O  
ATOM     84  N   VAL A  13      28.200 -20.742  20.890  1.00  0.50           N  
ATOM     85  CA  VAL A  13      27.144 -20.230  20.032  1.00  0.50           C  
ATOM     86  C   VAL A  13      25.792 -20.855  20.357  1.00  0.50           C  
ATOM     87  O   VAL A  13      25.578 -22.059  20.229  1.00  0.50           O  
ATOM     88  CB  VAL A  13      27.470 -20.409  18.553  1.00  0.50           C  
ATOM     89  CG1 VAL A  13      26.321 -19.911  17.645  1.00  0.50           C  
ATOM     90  CG2 VAL A  13      28.758 -19.620  18.237  1.00  0.50           C  
ATOM     91  N   SER A  14      24.830 -20.023  20.803  1.00  0.44           N  
ATOM     92  CA  SER A  14      23.505 -20.478  21.191  1.00  0.44           C  
ATOM     93  C   SER A  14      22.591 -20.546  19.989  1.00  0.44           C  
ATOM     94  O   SER A  14      22.134 -19.532  19.464  1.00  0.44           O  
ATOM     95  CB  SER A  14      22.858 -19.540  22.247  1.00  0.44           C  
ATOM     96  OG  SER A  14      21.610 -20.042  22.737  1.00  0.44           O  
ATOM     97  N   TYR A  15      22.287 -21.769  19.519  1.00  0.44           N  
ATOM     98  CA  TYR A  15      21.354 -21.961  18.430  1.00  0.44           C  
ATOM     99  C   TYR A  15      19.942 -22.105  18.972  1.00  0.44           C  
ATOM    100  O   TYR A  15      19.512 -23.191  19.350  1.00  0.44           O  
ATOM    101  CB  TYR A  15      21.658 -23.230  17.586  1.00  0.44           C  
ATOM    102  CG  TYR A  15      23.093 -23.264  17.136  1.00  0.44           C  
ATOM    103  CD1 TYR A  15      23.521 -22.517  16.026  1.00  0.44           C  
ATOM    104  CD2 TYR A  15      24.028 -24.053  17.830  1.00  0.44           C  
ATOM    105  CE1 TYR A  15      24.863 -22.562  15.615  1.00  0.44           C  
ATOM    106  CE2 TYR A  15      25.370 -24.089  17.429  1.00  0.44           C  
ATOM    107  CZ  TYR A  15      25.784 -23.345  16.320  1.00  0.44           C  
ATOM    108  OH  TYR A  15      27.132 -23.386  15.920  1.00  0.44           O  
ATOM    109  N   ARG A  16      19.158 -21.011  19.002  1.00  0.47           N  
ATOM    110  CA  ARG A  16      17.735 -21.116  19.268  1.00  0.47           C  
ATOM    111  C   ARG A  16      16.953 -21.066  17.971  1.00  0.47           C  
ATOM    112  O   ARG A  16      16.680 -20.006  17.408  1.00  0.47           O  
ATOM    113  CB  ARG A  16      17.203 -20.030  20.239  1.00  0.47           C  
ATOM    114  CG  ARG A  16      17.187 -20.483  21.713  1.00  0.47           C  
ATOM    115  CD  ARG A  16      16.412 -19.504  22.599  1.00  0.47           C  
ATOM    116  NE  ARG A  16      16.375 -20.080  23.985  1.00  0.47           N  
ATOM    117  CZ  ARG A  16      15.705 -19.523  25.003  1.00  0.47           C  
ATOM    118  NH1 ARG A  16      15.000 -18.409  24.830  1.00  0.47           N  
ATOM    119  NH2 ARG A  16      15.736 -20.072  26.215  1.00  0.47           N  
ATOM    120  N   THR A  17      16.535 -22.248  17.494  1.00  0.43           N  
ATOM    121  CA  THR A  17      15.587 -22.449  16.416  1.00  0.43           C  
ATOM    122  C   THR A  17      14.179 -22.111  16.848  1.00  0.43           C  
ATOM    123  O   THR A  17      13.511 -22.878  17.537  1.00  0.43           O  
ATOM    124  CB  THR A  17      15.580 -23.895  15.911  1.00  0.43           C  
ATOM    125  OG1 THR A  17      16.087 -24.787  16.898  1.00  0.43           O  
ATOM    126  CG2 THR A  17      16.524 -23.999  14.710  1.00  0.43           C  
ATOM    127  N   HIS A  18      13.656 -20.956  16.403  1.00  0.50           N  
ATOM    128  CA  HIS A  18      12.260 -20.623  16.616  1.00  0.50           C  
ATOM    129  C   HIS A  18      11.414 -21.100  15.454  1.00  0.50           C  
ATOM    130  O   HIS A  18      11.324 -20.442  14.420  1.00  0.50           O  
ATOM    131  CB  HIS A  18      12.049 -19.104  16.774  1.00  0.50           C  
ATOM    132  CG  HIS A  18      12.587 -18.609  18.071  1.00  0.50           C  
ATOM    133  ND1 HIS A  18      11.825 -18.837  19.197  1.00  0.50           N  
ATOM    134  CD2 HIS A  18      13.722 -17.941  18.397  1.00  0.50           C  
ATOM    135  CE1 HIS A  18      12.498 -18.303  20.185  1.00  0.50           C  
ATOM    136  NE2 HIS A  18      13.659 -17.743  19.761  1.00  0.50           N  
ATOM    137  N   TYR A  19      10.753 -22.266  15.598  1.00  0.46           N  
ATOM    138  CA  TYR A  19       9.806 -22.761  14.613  1.00  0.46           C  
ATOM    139  C   TYR A  19       8.455 -22.074  14.763  1.00  0.46           C  
ATOM    140  O   TYR A  19       7.748 -22.271  15.748  1.00  0.46           O  
ATOM    141  CB  TYR A  19       9.548 -24.288  14.762  1.00  0.46           C  
ATOM    142  CG  TYR A  19      10.750 -25.101  14.371  1.00  0.46           C  
ATOM    143  CD1 TYR A  19      10.953 -25.444  13.023  1.00  0.46           C  
ATOM    144  CD2 TYR A  19      11.654 -25.573  15.340  1.00  0.46           C  
ATOM    145  CE1 TYR A  19      12.048 -26.236  12.648  1.00  0.46           C  
ATOM    146  CE2 TYR A  19      12.746 -26.373  14.966  1.00  0.46           C  
ATOM    147  CZ  TYR A  19      12.946 -26.694  13.617  1.00  0.46           C  
ATOM    148  OH  TYR A  19      14.043 -27.483  13.219  1.00  0.46           O  
ATOM    149  N   TYR A  20       8.037 -21.276  13.762  1.00  0.50           N  
ATOM    150  CA  TYR A  20       6.719 -20.671  13.735  1.00  0.50           C  
ATOM    151  C   TYR A  20       5.776 -21.562  12.946  1.00  0.50           C  
ATOM    152  O   TYR A  20       5.909 -21.711  11.735  1.00  0.50           O  
ATOM    153  CB  TYR A  20       6.721 -19.276  13.044  1.00  0.50           C  
ATOM    154  CG  TYR A  20       6.990 -18.182  14.037  1.00  0.50           C  
ATOM    155  CD1 TYR A  20       5.908 -17.564  14.689  1.00  0.50           C  
ATOM    156  CD2 TYR A  20       8.295 -17.733  14.300  1.00  0.50           C  
ATOM    157  CE1 TYR A  20       6.122 -16.490  15.563  1.00  0.50           C  
ATOM    158  CE2 TYR A  20       8.511 -16.657  15.176  1.00  0.50           C  
ATOM    159  CZ  TYR A  20       7.422 -16.034  15.798  1.00  0.50           C  
ATOM    160  OH  TYR A  20       7.629 -14.935  16.651  1.00  0.50           O  
ATOM    161  N   PHE A  21       4.764 -22.149  13.609  1.00  0.55           N  
ATOM    162  CA  PHE A  21       3.699 -22.868  12.941  1.00  0.55           C  
ATOM    163  C   PHE A  21       2.531 -21.899  12.800  1.00  0.55           C  
ATOM    164  O   PHE A  21       2.011 -21.492  13.841  1.00  0.55           O  
ATOM    165  CB  PHE A  21       3.191 -24.070  13.783  1.00  0.55           C  
ATOM    166  CG  PHE A  21       4.221 -25.161  13.787  1.00  0.55           C  
ATOM    167  CD1 PHE A  21       4.249 -26.096  12.739  1.00  0.55           C  
ATOM    168  CD2 PHE A  21       5.166 -25.265  14.823  1.00  0.55           C  
ATOM    169  CE1 PHE A  21       5.189 -27.136  12.737  1.00  0.55           C  
ATOM    170  CE2 PHE A  21       6.109 -26.302  14.823  1.00  0.55           C  
ATOM    171  CZ  PHE A  21       6.116 -27.241  13.783  1.00  0.55           C  
ATOM    172  N   PRO A  22       2.057 -21.448  11.636  1.00  0.54           N  
ATOM    173  CA  PRO A  22       0.762 -20.773  11.557  1.00  0.54           C  
ATOM    174  C   PRO A  22      -0.405 -21.623  12.051  1.00  0.54           C  
ATOM    175  O   PRO A  22      -0.683 -22.683  11.494  1.00  0.54           O  
ATOM    176  CB  PRO A  22       0.627 -20.406  10.069  1.00  0.54           C  
ATOM    177  CG  PRO A  22       1.436 -21.478   9.322  1.00  0.54           C  
ATOM    178  CD  PRO A  22       2.514 -21.916  10.324  1.00  0.54           C  
ATOM    179  N   VAL A  23      -1.141 -21.143  13.073  1.00  0.52           N  
ATOM    180  CA  VAL A  23      -2.415 -21.702  13.484  1.00  0.52           C  
ATOM    181  C   VAL A  23      -3.496 -21.307  12.495  1.00  0.52           C  
ATOM    182  O   VAL A  23      -4.030 -20.197  12.498  1.00  0.52           O  
ATOM    183  CB  VAL A  23      -2.797 -21.266  14.902  1.00  0.52           C  
ATOM    184  CG1 VAL A  23      -4.190 -21.801  15.311  1.00  0.52           C  
ATOM    185  CG2 VAL A  23      -1.729 -21.789  15.887  1.00  0.52           C  
ATOM    186  N   THR A  24      -3.864 -22.234  11.599  1.00  0.47           N  
ATOM    187  CA  THR A  24      -5.028 -22.085  10.752  1.00  0.47           C  
ATOM    188  C   THR A  24      -6.301 -22.260  11.554  1.00  0.47           C  
ATOM    189  O   THR A  24      -6.645 -23.348  12.005  1.00  0.47           O  
ATOM    190  CB  THR A  24      -5.052 -23.067   9.584  1.00  0.47           C  
ATOM    191  OG1 THR A  24      -4.517 -24.331   9.946  1.00  0.47           O  
ATOM    192  CG2 THR A  24      -4.144 -22.539   8.469  1.00  0.47           C  
ATOM    193  N   GLY A  25      -7.074 -21.172  11.745  1.00  0.46           N  
ATOM    194  CA  GLY A  25      -8.390 -21.268  12.365  1.00  0.46           C  
ATOM    195  C   GLY A  25      -9.434 -21.803  11.424  1.00  0.46           C  
ATOM    196  O   GLY A  25     -10.097 -21.057  10.709  1.00  0.46           O  
ATOM    197  N   SER A  26      -9.627 -23.132  11.412  1.00  0.47           N  
ATOM    198  CA  SER A  26     -10.683 -23.788  10.662  1.00  0.47           C  
ATOM    199  C   SER A  26     -12.022 -23.663  11.347  1.00  0.47           C  
ATOM    200  O   SER A  26     -12.432 -24.477  12.170  1.00  0.47           O  
ATOM    201  CB  SER A  26     -10.397 -25.290  10.364  1.00  0.47           C  
ATOM    202  OG  SER A  26      -9.521 -25.859  11.339  1.00  0.47           O  
ATOM    203  N   VAL A  27     -12.788 -22.623  10.973  1.00  0.49           N  
ATOM    204  CA  VAL A  27     -14.162 -22.485  11.411  1.00  0.49           C  
ATOM    205  C   VAL A  27     -15.034 -23.440  10.620  1.00  0.49           C  
ATOM    206  O   VAL A  27     -15.376 -23.204   9.462  1.00  0.49           O  
ATOM    207  CB  VAL A  27     -14.700 -21.068  11.242  1.00  0.49           C  
ATOM    208  CG1 VAL A  27     -16.173 -20.978  11.710  1.00  0.49           C  
ATOM    209  CG2 VAL A  27     -13.822 -20.102  12.063  1.00  0.49           C  
ATOM    210  N   ALA A  28     -15.416 -24.571  11.238  1.00  0.44           N  
ATOM    211  CA  ALA A  28     -16.382 -25.475  10.661  1.00  0.44           C  
ATOM    212  C   ALA A  28     -17.792 -24.910  10.739  1.00  0.44           C  
ATOM    213  O   ALA A  28     -18.406 -24.827  11.801  1.00  0.44           O  
ATOM    214  CB  ALA A  28     -16.340 -26.864  11.335  1.00  0.44           C  
ATOM    215  N   LEU A  29     -18.358 -24.525   9.583  1.00  0.44           N  
ATOM    216  CA  LEU A  29     -19.752 -24.152   9.498  1.00  0.44           C  
ATOM    217  C   LEU A  29     -20.633 -25.380   9.471  1.00  0.44           C  
ATOM    218  O   LEU A  29     -20.913 -25.970   8.429  1.00  0.44           O  
ATOM    219  CB  LEU A  29     -20.040 -23.301   8.240  1.00  0.44           C  
ATOM    220  CG  LEU A  29     -19.480 -21.866   8.316  1.00  0.44           C  
ATOM    221  CD1 LEU A  29     -19.521 -21.199   6.932  1.00  0.44           C  
ATOM    222  CD2 LEU A  29     -20.247 -21.007   9.338  1.00  0.44           C  
ATOM    223  N   CYS A  30     -21.106 -25.799  10.654  1.00  0.38           N  
ATOM    224  CA  CYS A  30     -22.051 -26.883  10.757  1.00  0.38           C  
ATOM    225  C   CYS A  30     -23.436 -26.423  10.364  1.00  0.38           C  
ATOM    226  O   CYS A  30     -24.009 -25.493  10.930  1.00  0.38           O  
ATOM    227  CB  CYS A  30     -22.080 -27.513  12.168  1.00  0.38           C  
ATOM    228  SG  CYS A  30     -20.542 -28.429  12.515  1.00  0.38           S  
ATOM    229  N   SER A  31     -23.994 -27.084   9.336  1.00  0.45           N  
ATOM    230  CA  SER A  31     -25.342 -26.849   8.852  1.00  0.45           C  
ATOM    231  C   SER A  31     -26.403 -27.095   9.916  1.00  0.45           C  
ATOM    232  O   SER A  31     -26.316 -28.023  10.718  1.00  0.45           O  
ATOM    233  CB  SER A  31     -25.657 -27.722   7.610  1.00  0.45           C  
ATOM    234  OG  SER A  31     -26.893 -27.350   6.998  1.00  0.45           O  
ATOM    235  N   ARG A  32     -27.434 -26.238   9.954  1.00  0.44           N  
ATOM    236  CA  ARG A  32     -28.548 -26.344  10.864  1.00  0.44           C  
ATOM    237  C   ARG A  32     -29.430 -27.564  10.679  1.00  0.44           C  
ATOM    238  O   ARG A  32     -29.882 -27.838   9.571  1.00  0.44           O  
ATOM    239  CB  ARG A  32     -29.521 -25.161  10.617  1.00  0.44           C  
ATOM    240  CG  ARG A  32     -28.986 -23.754  10.937  1.00  0.44           C  
ATOM    241  CD  ARG A  32     -30.024 -22.684  10.578  1.00  0.44           C  
ATOM    242  NE  ARG A  32     -29.442 -21.345  10.926  1.00  0.44           N  
ATOM    243  CZ  ARG A  32     -30.061 -20.180  10.687  1.00  0.44           C  
ATOM    244  NH1 ARG A  32     -31.258 -20.142  10.109  1.00  0.44           N  
ATOM    245  NH2 ARG A  32     -29.484 -19.031  11.028  1.00  0.44           N  
ATOM    246  N   HIS A  33     -29.855 -28.182  11.796  1.00  0.49           N  
ATOM    247  CA  HIS A  33     -31.270 -28.408  11.988  1.00  0.49           C  
ATOM    248  C   HIS A  33     -31.537 -28.616  13.473  1.00  0.49           C  
ATOM    249  O   HIS A  33     -30.619 -28.944  14.217  1.00  0.49           O  
ATOM    250  CB  HIS A  33     -31.898 -29.529  11.107  1.00  0.49           C  
ATOM    251  CG  HIS A  33     -33.342 -29.289  10.774  1.00  0.49           C  
ATOM    252  ND1 HIS A  33     -34.328 -29.731  11.632  1.00  0.49           N  
ATOM    253  CD2 HIS A  33     -33.904 -28.694   9.689  1.00  0.49           C  
ATOM    254  CE1 HIS A  33     -35.466 -29.415  11.054  1.00  0.49           C  
ATOM    255  NE2 HIS A  33     -35.268 -28.780   9.873  1.00  0.49           N  
ATOM    256  N   VAL A  34     -32.797 -28.400  13.908  1.00  0.48           N  
ATOM    257  CA  VAL A  34     -33.391 -28.773  15.193  1.00  0.48           C  
ATOM    258  C   VAL A  34     -33.278 -27.740  16.319  1.00  0.48           C  
ATOM    259  O   VAL A  34     -32.232 -27.511  16.920  1.00  0.48           O  
ATOM    260  CB  VAL A  34     -33.153 -30.199  15.692  1.00  0.48           C  
ATOM    261  CG1 VAL A  34     -34.198 -30.530  16.779  1.00  0.48           C  
ATOM    262  CG2 VAL A  34     -33.335 -31.219  14.550  1.00  0.48           C  
ATOM    263  N   SER A  35     -34.415 -27.081  16.633  1.00  0.48           N  
ATOM    264  CA  SER A  35     -34.690 -26.247  17.795  1.00  0.48           C  
ATOM    265  C   SER A  35     -34.585 -26.987  19.126  1.00  0.48           C  
ATOM    266  O   SER A  35     -34.815 -28.192  19.221  1.00  0.48           O  
ATOM    267  CB  SER A  35     -36.104 -25.612  17.652  1.00  0.48           C  
ATOM    268  OG  SER A  35     -37.076 -26.616  17.348  1.00  0.48           O  
ATOM    269  N   PRO A  36     -34.211 -26.268  20.177  1.00  0.50           N  
ATOM    270  CA  PRO A  36     -35.256 -26.056  21.178  1.00  0.50           C  
ATOM    271  C   PRO A  36     -35.156 -24.713  21.879  1.00  0.50           C  
ATOM    272  O   PRO A  36     -34.086 -24.201  22.196  1.00  0.50           O  
ATOM    273  CB  PRO A  36     -35.112 -27.198  22.190  1.00  0.50           C  
ATOM    274  CG  PRO A  36     -33.616 -27.540  22.166  1.00  0.50           C  
ATOM    275  CD  PRO A  36     -33.068 -26.876  20.885  1.00  0.50           C  
ATOM    276  N   THR A  37     -36.339 -24.136  22.126  1.00  0.54           N  
ATOM    277  CA  THR A  37     -36.652 -23.000  22.970  1.00  0.54           C  
ATOM    278  C   THR A  37     -36.173 -23.068  24.399  1.00  0.54           C  
ATOM    279  O   THR A  37     -36.788 -23.734  25.221  1.00  0.54           O  
ATOM    280  CB  THR A  37     -38.171 -22.946  23.119  1.00  0.54           C  
ATOM    281  OG1 THR A  37     -38.794 -22.995  21.848  1.00  0.54           O  
ATOM    282  CG2 THR A  37     -38.675 -21.669  23.808  1.00  0.54           C  
ATOM    283  N   PHE A  38     -35.153 -22.288  24.775  1.00  0.47           N  
ATOM    284  CA  PHE A  38     -35.029 -21.809  26.142  1.00  0.47           C  
ATOM    285  C   PHE A  38     -34.371 -20.436  26.100  1.00  0.47           C  
ATOM    286  O   PHE A  38     -33.327 -20.249  25.484  1.00  0.47           O  
ATOM    287  CB  PHE A  38     -34.269 -22.751  27.135  1.00  0.47           C  
ATOM    288  CG  PHE A  38     -35.259 -23.590  27.898  1.00  0.47           C  
ATOM    289  CD1 PHE A  38     -36.067 -23.004  28.889  1.00  0.47           C  
ATOM    290  CD2 PHE A  38     -35.433 -24.950  27.596  1.00  0.47           C  
ATOM    291  CE1 PHE A  38     -37.051 -23.756  29.546  1.00  0.47           C  
ATOM    292  CE2 PHE A  38     -36.440 -25.696  28.219  1.00  0.47           C  
ATOM    293  CZ  PHE A  38     -37.247 -25.100  29.197  1.00  0.47           C  
ATOM    294  N   GLY A  39     -34.996 -19.405  26.713  1.00  0.52           N  
ATOM    295  CA  GLY A  39     -34.486 -18.036  26.659  1.00  0.52           C  
ATOM    296  C   GLY A  39     -33.417 -17.693  27.654  1.00  0.52           C  
ATOM    297  O   GLY A  39     -33.609 -17.846  28.853  1.00  0.52           O  
ATOM    298  N   LEU A  40     -32.296 -17.116  27.183  1.00  0.46           N  
ATOM    299  CA  LEU A  40     -31.374 -16.415  28.056  1.00  0.46           C  
ATOM    300  C   LEU A  40     -30.971 -15.112  27.401  1.00  0.46           C  
ATOM    301  O   LEU A  40     -30.204 -15.068  26.443  1.00  0.46           O  
ATOM    302  CB  LEU A  40     -30.107 -17.244  28.403  1.00  0.46           C  
ATOM    303  CG  LEU A  40     -30.339 -18.345  29.464  1.00  0.46           C  
ATOM    304  CD1 LEU A  40     -29.090 -19.223  29.647  1.00  0.46           C  
ATOM    305  CD2 LEU A  40     -30.766 -17.767  30.827  1.00  0.46           C  
ATOM    306  N   SER A  41     -31.502 -13.992  27.919  1.00  0.47           N  
ATOM    307  CA  SER A  41     -31.201 -12.653  27.457  1.00  0.47           C  
ATOM    308  C   SER A  41     -29.918 -12.117  28.073  1.00  0.47           C  
ATOM    309  O   SER A  41     -29.780 -11.995  29.286  1.00  0.47           O  
ATOM    310  CB  SER A  41     -32.369 -11.664  27.761  1.00  0.47           C  
ATOM    311  OG  SER A  41     -32.926 -11.883  29.059  1.00  0.47           O  
ATOM    312  N   LEU A  42     -28.931 -11.752  27.232  1.00  0.53           N  
ATOM    313  CA  LEU A  42     -27.719 -11.090  27.683  1.00  0.53           C  
ATOM    314  C   LEU A  42     -27.550  -9.822  26.866  1.00  0.53           C  
ATOM    315  O   LEU A  42     -28.142  -9.715  25.789  1.00  0.53           O  
ATOM    316  CB  LEU A  42     -26.482 -12.028  27.618  1.00  0.53           C  
ATOM    317  CG  LEU A  42     -26.337 -12.929  28.868  1.00  0.53           C  
ATOM    318  CD1 LEU A  42     -25.182 -13.925  28.686  1.00  0.53           C  
ATOM    319  CD2 LEU A  42     -26.118 -12.128  30.169  1.00  0.53           C  
ATOM    320  N   PRO A  43     -26.865  -8.791  27.358  1.00  0.45           N  
ATOM    321  CA  PRO A  43     -27.200  -7.436  26.952  1.00  0.45           C  
ATOM    322  C   PRO A  43     -26.642  -7.023  25.600  1.00  0.45           C  
ATOM    323  O   PRO A  43     -25.479  -7.254  25.280  1.00  0.45           O  
ATOM    324  CB  PRO A  43     -26.643  -6.560  28.090  1.00  0.45           C  
ATOM    325  CG  PRO A  43     -25.500  -7.384  28.694  1.00  0.45           C  
ATOM    326  CD  PRO A  43     -25.993  -8.823  28.539  1.00  0.45           C  
ATOM    327  N   SER A  44     -27.488  -6.344  24.804  1.00  0.45           N  
ATOM    328  CA  SER A  44     -27.106  -5.600  23.613  1.00  0.45           C  
ATOM    329  C   SER A  44     -26.242  -4.397  23.973  1.00  0.45           C  
ATOM    330  O   SER A  44     -26.700  -3.480  24.652  1.00  0.45           O  
ATOM    331  CB  SER A  44     -28.403  -5.190  22.826  1.00  0.45           C  
ATOM    332  OG  SER A  44     -28.333  -4.000  22.049  1.00  0.45           O  
ATOM    333  N   SER A  45     -24.968  -4.367  23.512  1.00  0.52           N  
ATOM    334  CA  SER A  45     -24.175  -3.142  23.608  1.00  0.52           C  
ATOM    335  C   SER A  45     -23.016  -2.993  22.648  1.00  0.52           C  
ATOM    336  O   SER A  45     -21.959  -2.500  23.014  1.00  0.52           O  
ATOM    337  CB  SER A  45     -23.714  -2.716  25.037  1.00  0.52           C  
ATOM    338  OG  SER A  45     -22.940  -3.707  25.705  1.00  0.52           O  
ATOM    339  N   TYR A  46     -23.185  -3.293  21.350  1.00  0.42           N  
ATOM    340  CA  TYR A  46     -22.257  -2.777  20.348  1.00  0.42           C  
ATOM    341  C   TYR A  46     -23.039  -2.284  19.149  1.00  0.42           C  
ATOM    342  O   TYR A  46     -23.239  -2.996  18.169  1.00  0.42           O  
ATOM    343  CB  TYR A  46     -21.119  -3.745  19.876  1.00  0.42           C  
ATOM    344  CG  TYR A  46     -20.020  -3.766  20.901  1.00  0.42           C  
ATOM    345  CD1 TYR A  46     -19.169  -2.654  21.057  1.00  0.42           C  
ATOM    346  CD2 TYR A  46     -19.873  -4.863  21.761  1.00  0.42           C  
ATOM    347  CE1 TYR A  46     -18.191  -2.643  22.063  1.00  0.42           C  
ATOM    348  CE2 TYR A  46     -18.918  -4.840  22.788  1.00  0.42           C  
ATOM    349  CZ  TYR A  46     -18.070  -3.735  22.928  1.00  0.42           C  
ATOM    350  OH  TYR A  46     -17.108  -3.702  23.956  1.00  0.42           O  
ATOM    351  N   HIS A  47     -23.474  -1.001  19.177  1.00  0.50           N  
ATOM    352  CA  HIS A  47     -23.988  -0.291  18.014  1.00  0.50           C  
ATOM    353  C   HIS A  47     -22.819   0.101  17.114  1.00  0.50           C  
ATOM    354  O   HIS A  47     -22.378   1.245  17.048  1.00  0.50           O  
ATOM    355  CB  HIS A  47     -24.854   0.929  18.433  1.00  0.50           C  
ATOM    356  CG  HIS A  47     -26.047   1.165  17.561  1.00  0.50           C  
ATOM    357  ND1 HIS A  47     -25.888   1.795  16.347  1.00  0.50           N  
ATOM    358  CD2 HIS A  47     -27.359   0.887  17.779  1.00  0.50           C  
ATOM    359  CE1 HIS A  47     -27.100   1.897  15.848  1.00  0.50           C  
ATOM    360  NE2 HIS A  47     -28.033   1.361  16.674  1.00  0.50           N  
ATOM    361  N   GLY A  48     -22.223  -0.907  16.447  1.00  0.45           N  
ATOM    362  CA  GLY A  48     -21.114  -0.723  15.534  1.00  0.45           C  
ATOM    363  C   GLY A  48     -21.638  -0.384  14.179  1.00  0.45           C  
ATOM    364  O   GLY A  48     -22.351  -1.170  13.565  1.00  0.45           O  
ATOM    365  N   ASN A  49     -21.289   0.817  13.694  1.00  0.47           N  
ATOM    366  CA  ASN A  49     -21.681   1.354  12.405  1.00  0.47           C  
ATOM    367  C   ASN A  49     -21.626   0.409  11.212  1.00  0.47           C  
ATOM    368  O   ASN A  49     -20.554   0.107  10.686  1.00  0.47           O  
ATOM    369  CB  ASN A  49     -20.783   2.558  12.020  1.00  0.47           C  
ATOM    370  CG  ASN A  49     -20.887   3.615  13.103  1.00  0.47           C  
ATOM    371  OD1 ASN A  49     -21.965   4.124  13.380  1.00  0.47           O  
ATOM    372  ND2 ASN A  49     -19.755   3.954  13.765  1.00  0.47           N  
ATOM    373  N   LEU A  50     -22.807  -0.017  10.713  1.00  0.46           N  
ATOM    374  CA  LEU A  50     -22.940  -0.698   9.440  1.00  0.46           C  
ATOM    375  C   LEU A  50     -22.587   0.235   8.297  1.00  0.46           C  
ATOM    376  O   LEU A  50     -23.416   0.981   7.778  1.00  0.46           O  
ATOM    377  CB  LEU A  50     -24.367  -1.284   9.193  1.00  0.46           C  
ATOM    378  CG  LEU A  50     -24.401  -2.802   8.903  1.00  0.46           C  
ATOM    379  CD1 LEU A  50     -24.530  -3.608  10.205  1.00  0.46           C  
ATOM    380  CD2 LEU A  50     -25.559  -3.140   7.944  1.00  0.46           C  
ATOM    381  N   TRP A  51     -21.327   0.201   7.840  1.00  0.52           N  
ATOM    382  CA  TRP A  51     -20.990   0.822   6.585  1.00  0.52           C  
ATOM    383  C   TRP A  51     -21.530  -0.044   5.468  1.00  0.52           C  
ATOM    384  O   TRP A  51     -21.051  -1.152   5.232  1.00  0.52           O  
ATOM    385  CB  TRP A  51     -19.467   1.021   6.388  1.00  0.52           C  
ATOM    386  CG  TRP A  51     -18.892   2.098   7.282  1.00  0.52           C  
ATOM    387  CD1 TRP A  51     -18.496   2.011   8.588  1.00  0.52           C  
ATOM    388  CD2 TRP A  51     -18.686   3.476   6.895  1.00  0.52           C  
ATOM    389  NE1 TRP A  51     -18.042   3.234   9.041  1.00  0.52           N  
ATOM    390  CE2 TRP A  51     -18.157   4.137   8.007  1.00  0.52           C  
ATOM    391  CE3 TRP A  51     -18.919   4.148   5.688  1.00  0.52           C  
ATOM    392  CZ2 TRP A  51     -17.832   5.488   7.962  1.00  0.52           C  
ATOM    393  CZ3 TRP A  51     -18.590   5.516   5.640  1.00  0.52           C  
ATOM    394  CH2 TRP A  51     -18.054   6.174   6.757  1.00  0.52           C  
ATOM    395  N   LEU A  52     -22.562   0.451   4.755  1.00  0.45           N  
ATOM    396  CA  LEU A  52     -23.019  -0.119   3.504  1.00  0.45           C  
ATOM    397  C   LEU A  52     -21.914  -0.161   2.460  1.00  0.45           C  
ATOM    398  O   LEU A  52     -21.616   0.828   1.795  1.00  0.45           O  
ATOM    399  CB  LEU A  52     -24.202   0.691   2.889  1.00  0.45           C  
ATOM    400  CG  LEU A  52     -25.604   0.068   3.047  1.00  0.45           C  
ATOM    401  CD1 LEU A  52     -26.328   0.570   4.306  1.00  0.45           C  
ATOM    402  CD2 LEU A  52     -26.435   0.365   1.784  1.00  0.45           C  
ATOM    403  N   LEU A  53     -21.323  -1.346   2.252  1.00  0.48           N  
ATOM    404  CA  LEU A  53     -20.491  -1.599   1.099  1.00  0.48           C  
ATOM    405  C   LEU A  53     -21.291  -2.343   0.061  1.00  0.48           C  
ATOM    406  O   LEU A  53     -20.979  -3.465  -0.334  1.00  0.48           O  
ATOM    407  CB  LEU A  53     -19.172  -2.333   1.433  1.00  0.48           C  
ATOM    408  CG  LEU A  53     -18.092  -1.404   2.028  1.00  0.48           C  
ATOM    409  CD1 LEU A  53     -16.925  -2.237   2.578  1.00  0.48           C  
ATOM    410  CD2 LEU A  53     -17.572  -0.391   0.987  1.00  0.48           C  
ATOM    411  N   ASP A  54     -22.328  -1.659  -0.461  1.00  0.43           N  
ATOM    412  CA  ASP A  54     -22.966  -1.993  -1.709  1.00  0.43           C  
ATOM    413  C   ASP A  54     -22.006  -1.702  -2.851  1.00  0.43           C  
ATOM    414  O   ASP A  54     -22.000  -0.617  -3.425  1.00  0.43           O  
ATOM    415  CB  ASP A  54     -24.280  -1.180  -1.923  1.00  0.43           C  
ATOM    416  CG  ASP A  54     -25.502  -1.986  -1.516  1.00  0.43           C  
ATOM    417  OD1 ASP A  54     -25.399  -3.235  -1.433  1.00  0.43           O  
ATOM    418  OD2 ASP A  54     -26.568  -1.353  -1.317  1.00  0.43           O  
ATOM    419  N   ASN A  55     -21.164  -2.690  -3.203  1.00  0.48           N  
ATOM    420  CA  ASN A  55     -20.538  -2.720  -4.506  1.00  0.48           C  
ATOM    421  C   ASN A  55     -19.917  -4.061  -4.804  1.00  0.48           C  
ATOM    422  O   ASN A  55     -18.719  -4.192  -5.030  1.00  0.48           O  
ATOM    423  CB  ASN A  55     -19.549  -1.548  -4.848  1.00  0.48           C  
ATOM    424  CG  ASN A  55     -20.152  -0.707  -5.976  1.00  0.48           C  
ATOM    425  OD1 ASN A  55     -21.023  -1.125  -6.731  1.00  0.48           O  
ATOM    426  ND2 ASN A  55     -19.633   0.529  -6.138  1.00  0.48           N  
ATOM    427  N   CYS A  56     -20.749  -5.112  -4.870  1.00  0.43           N  
ATOM    428  CA  CYS A  56     -20.315  -6.368  -5.450  1.00  0.43           C  
ATOM    429  C   CYS A  56     -21.105  -6.639  -6.701  1.00  0.43           C  
ATOM    430  O   CYS A  56     -21.987  -7.492  -6.732  1.00  0.43           O  
ATOM    431  CB  CYS A  56     -20.392  -7.578  -4.484  1.00  0.43           C  
ATOM    432  SG  CYS A  56     -19.197  -7.418  -3.116  1.00  0.43           S  
ATOM    433  N   GLN A  57     -20.801  -5.919  -7.802  1.00  0.48           N  
ATOM    434  CA  GLN A  57     -21.326  -6.288  -9.108  1.00  0.48           C  
ATOM    435  C   GLN A  57     -20.553  -7.449  -9.718  1.00  0.48           C  
ATOM    436  O   GLN A  57     -19.760  -7.298 -10.646  1.00  0.48           O  
ATOM    437  CB  GLN A  57     -21.460  -5.109 -10.110  1.00  0.48           C  
ATOM    438  CG  GLN A  57     -22.356  -5.471 -11.328  1.00  0.48           C  
ATOM    439  CD  GLN A  57     -22.713  -4.255 -12.187  1.00  0.48           C  
ATOM    440  OE1 GLN A  57     -22.278  -3.131 -11.975  1.00  0.48           O  
ATOM    441  NE2 GLN A  57     -23.578  -4.488 -13.208  1.00  0.48           N  
ATOM    442  N   GLU A  58     -20.785  -8.669  -9.197  1.00  0.43           N  
ATOM    443  CA  GLU A  58     -20.273  -9.893  -9.777  1.00  0.43           C  
ATOM    444  C   GLU A  58     -21.029 -10.260 -11.034  1.00  0.43           C  
ATOM    445  O   GLU A  58     -21.938 -11.089 -11.046  1.00  0.43           O  
ATOM    446  CB  GLU A  58     -20.292 -11.085  -8.797  1.00  0.43           C  
ATOM    447  CG  GLU A  58     -19.105 -11.086  -7.808  1.00  0.43           C  
ATOM    448  CD  GLU A  58     -19.103 -12.346  -6.946  1.00  0.43           C  
ATOM    449  OE1 GLU A  58     -17.989 -12.743  -6.518  1.00  0.43           O  
ATOM    450  OE2 GLU A  58     -20.198 -12.919  -6.715  1.00  0.43           O  
ATOM    451  N   THR A  59     -20.658  -9.637 -12.165  1.00  0.42           N  
ATOM    452  CA  THR A  59     -21.210  -9.996 -13.466  1.00  0.42           C  
ATOM    453  C   THR A  59     -20.593 -11.281 -13.981  1.00  0.42           C  
ATOM    454  O   THR A  59     -19.768 -11.291 -14.893  1.00  0.42           O  
ATOM    455  CB  THR A  59     -21.105  -8.941 -14.557  1.00  0.42           C  
ATOM    456  OG1 THR A  59     -21.463  -7.660 -14.070  1.00  0.42           O  
ATOM    457  CG2 THR A  59     -22.137  -9.251 -15.650  1.00  0.42           C  
ATOM    458  N   CYS A  60     -20.973 -12.425 -13.388  1.00  0.45           N  
ATOM    459  CA  CYS A  60     -20.502 -13.725 -13.813  1.00  0.45           C  
ATOM    460  C   CYS A  60     -21.282 -14.212 -15.005  1.00  0.45           C  
ATOM    461  O   CYS A  60     -22.477 -14.474 -14.922  1.00  0.45           O  
ATOM    462  CB  CYS A  60     -20.610 -14.819 -12.702  1.00  0.45           C  
ATOM    463  SG  CYS A  60     -19.005 -15.549 -12.239  1.00  0.45           S  
ATOM    464  N   GLY A  61     -20.587 -14.425 -16.130  1.00  0.48           N  
ATOM    465  CA  GLY A  61     -21.055 -15.368 -17.127  1.00  0.48           C  
ATOM    466  C   GLY A  61     -21.869 -14.873 -18.278  1.00  0.48           C  
ATOM    467  O   GLY A  61     -23.030 -15.225 -18.399  1.00  0.48           O  
ATOM    468  N   GLU A  62     -21.226 -14.213 -19.255  1.00  0.41           N  
ATOM    469  CA  GLU A  62     -21.660 -14.395 -20.627  1.00  0.41           C  
ATOM    470  C   GLU A  62     -20.451 -14.444 -21.545  1.00  0.41           C  
ATOM    471  O   GLU A  62     -19.778 -13.447 -21.800  1.00  0.41           O  
ATOM    472  CB  GLU A  62     -22.770 -13.438 -21.127  1.00  0.41           C  
ATOM    473  CG  GLU A  62     -23.616 -14.088 -22.258  1.00  0.41           C  
ATOM    474  CD  GLU A  62     -25.033 -13.516 -22.347  1.00  0.41           C  
ATOM    475  OE1 GLU A  62     -25.858 -14.156 -23.050  1.00  0.41           O  
ATOM    476  OE2 GLU A  62     -25.305 -12.463 -21.719  1.00  0.41           O  
ATOM    477  N   ALA A  63     -20.105 -15.649 -22.051  1.00  0.51           N  
ATOM    478  CA  ALA A  63     -19.115 -15.833 -23.088  1.00  0.51           C  
ATOM    479  C   ALA A  63     -19.748 -15.495 -24.421  1.00  0.51           C  
ATOM    480  O   ALA A  63     -20.774 -16.055 -24.798  1.00  0.51           O  
ATOM    481  CB  ALA A  63     -18.609 -17.296 -23.129  1.00  0.51           C  
ATOM    482  N   LEU A  64     -19.149 -14.553 -25.171  1.00  0.51           N  
ATOM    483  CA  LEU A  64     -19.608 -14.242 -26.508  1.00  0.51           C  
ATOM    484  C   LEU A  64     -19.327 -15.390 -27.473  1.00  0.51           C  
ATOM    485  O   LEU A  64     -18.179 -15.670 -27.812  1.00  0.51           O  
ATOM    486  CB  LEU A  64     -18.979 -12.930 -27.041  1.00  0.51           C  
ATOM    487  CG  LEU A  64     -19.501 -12.466 -28.421  1.00  0.51           C  
ATOM    488  CD1 LEU A  64     -21.003 -12.124 -28.414  1.00  0.51           C  
ATOM    489  CD2 LEU A  64     -18.677 -11.255 -28.880  1.00  0.51           C  
ATOM    490  N   THR A  65     -20.393 -16.094 -27.912  1.00  0.43           N  
ATOM    491  CA  THR A  65     -20.440 -17.047 -29.023  1.00  0.43           C  
ATOM    492  C   THR A  65     -19.615 -16.662 -30.228  1.00  0.43           C  
ATOM    493  O   THR A  65     -19.732 -15.568 -30.774  1.00  0.43           O  
ATOM    494  CB  THR A  65     -21.866 -17.291 -29.506  1.00  0.43           C  
ATOM    495  OG1 THR A  65     -22.639 -17.749 -28.411  1.00  0.43           O  
ATOM    496  CG2 THR A  65     -21.981 -18.386 -30.580  1.00  0.43           C  
ATOM    497  N   CYS A  66     -18.766 -17.585 -30.706  1.00  0.48           N  
ATOM    498  CA  CYS A  66     -18.039 -17.402 -31.943  1.00  0.48           C  
ATOM    499  C   CYS A  66     -18.916 -17.517 -33.183  1.00  0.48           C  
ATOM    500  O   CYS A  66     -19.050 -18.594 -33.761  1.00  0.48           O  
ATOM    501  CB  CYS A  66     -16.903 -18.449 -32.070  1.00  0.48           C  
ATOM    502  SG  CYS A  66     -15.608 -18.242 -30.808  1.00  0.48           S  
ATOM    503  N   GLU A  67     -19.508 -16.396 -33.639  1.00  0.42           N  
ATOM    504  CA  GLU A  67     -20.204 -16.331 -34.908  1.00  0.42           C  
ATOM    505  C   GLU A  67     -19.385 -15.528 -35.889  1.00  0.42           C  
ATOM    506  O   GLU A  67     -19.358 -14.299 -35.903  1.00  0.42           O  
ATOM    507  CB  GLU A  67     -21.617 -15.715 -34.792  1.00  0.42           C  
ATOM    508  CG  GLU A  67     -22.569 -16.607 -33.962  1.00  0.42           C  
ATOM    509  CD  GLU A  67     -23.988 -16.062 -33.833  1.00  0.42           C  
ATOM    510  OE1 GLU A  67     -24.240 -14.898 -34.233  1.00  0.42           O  
ATOM    511  OE2 GLU A  67     -24.833 -16.830 -33.301  1.00  0.42           O  
ATOM    512  N   SER A  68     -18.689 -16.250 -36.773  1.00  0.48           N  
ATOM    513  CA  SER A  68     -17.959 -15.686 -37.885  1.00  0.48           C  
ATOM    514  C   SER A  68     -18.832 -15.648 -39.103  1.00  0.48           C  
ATOM    515  O   SER A  68     -19.352 -16.702 -39.475  1.00  0.48           O  
ATOM    516  CB  SER A  68     -16.793 -16.600 -38.343  1.00  0.48           C  
ATOM    517  OG  SER A  68     -15.860 -16.801 -37.286  1.00  0.48           O  
ATOM    518  N   PRO A  69     -18.964 -14.551 -39.819  1.00  0.52           N  
ATOM    519  CA  PRO A  69     -19.425 -14.659 -41.184  1.00  0.52           C  
ATOM    520  C   PRO A  69     -18.350 -14.228 -42.150  1.00  0.52           C  
ATOM    521  O   PRO A  69     -18.017 -13.052 -42.228  1.00  0.52           O  
ATOM    522  CB  PRO A  69     -20.643 -13.732 -41.255  1.00  0.52           C  
ATOM    523  CG  PRO A  69     -20.526 -12.775 -40.048  1.00  0.52           C  
ATOM    524  CD  PRO A  69     -19.294 -13.242 -39.245  1.00  0.52           C  
ATOM    525  N   CYS A  70     -17.868 -15.194 -42.946  1.00  0.43           N  
ATOM    526  CA  CYS A  70     -17.517 -15.026 -44.342  1.00  0.43           C  
ATOM    527  C   CYS A  70     -16.647 -13.872 -44.828  1.00  0.43           C  
ATOM    528  O   CYS A  70     -17.083 -12.760 -45.104  1.00  0.43           O  
ATOM    529  CB  CYS A  70     -18.775 -15.156 -45.229  1.00  0.43           C  
ATOM    530  SG  CYS A  70     -19.565 -16.787 -45.013  1.00  0.43           S  
ATOM    531  N   SER A  71     -15.368 -14.197 -45.076  1.00  0.43           N  
ATOM    532  CA  SER A  71     -14.507 -13.518 -46.019  1.00  0.43           C  
ATOM    533  C   SER A  71     -15.057 -13.485 -47.442  1.00  0.43           C  
ATOM    534  O   SER A  71     -15.194 -14.510 -48.104  1.00  0.43           O  
ATOM    535  CB  SER A  71     -13.131 -14.250 -46.064  1.00  0.43           C  
ATOM    536  OG  SER A  71     -13.299 -15.669 -45.967  1.00  0.43           O  
ATOM    537  N   GLU A  72     -15.323 -12.279 -47.978  1.00  0.46           N  
ATOM    538  CA  GLU A  72     -15.473 -12.091 -49.405  1.00  0.46           C  
ATOM    539  C   GLU A  72     -14.197 -11.437 -49.908  1.00  0.46           C  
ATOM    540  O   GLU A  72     -13.765 -10.429 -49.341  1.00  0.46           O  
ATOM    541  CB  GLU A  72     -16.687 -11.225 -49.805  1.00  0.46           C  
ATOM    542  CG  GLU A  72     -17.995 -12.044 -49.927  1.00  0.46           C  
ATOM    543  CD  GLU A  72     -19.114 -11.238 -50.587  1.00  0.46           C  
ATOM    544  OE1 GLU A  72     -20.121 -11.881 -50.978  1.00  0.46           O  
ATOM    545  OE2 GLU A  72     -18.966  -9.994 -50.733  1.00  0.46           O  
ATOM    546  N   PRO A  73     -13.532 -11.944 -50.936  1.00  0.44           N  
ATOM    547  CA  PRO A  73     -12.346 -11.280 -51.439  1.00  0.44           C  
ATOM    548  C   PRO A  73     -12.756 -10.333 -52.547  1.00  0.44           C  
ATOM    549  O   PRO A  73     -13.098 -10.770 -53.643  1.00  0.44           O  
ATOM    550  CB  PRO A  73     -11.473 -12.424 -51.989  1.00  0.44           C  
ATOM    551  CG  PRO A  73     -12.457 -13.556 -52.331  1.00  0.44           C  
ATOM    552  CD  PRO A  73     -13.637 -13.338 -51.380  1.00  0.44           C  
ATOM    553  N   LYS A  74     -12.699  -9.008 -52.313  1.00  0.46           N  
ATOM    554  CA  LYS A  74     -12.967  -8.060 -53.371  1.00  0.46           C  
ATOM    555  C   LYS A  74     -11.773  -7.882 -54.278  1.00  0.46           C  
ATOM    556  O   LYS A  74     -10.712  -7.393 -53.891  1.00  0.46           O  
ATOM    557  CB  LYS A  74     -13.552  -6.716 -52.874  1.00  0.46           C  
ATOM    558  CG  LYS A  74     -15.034  -6.662 -53.267  1.00  0.46           C  
ATOM    559  CD  LYS A  74     -15.806  -5.475 -52.686  1.00  0.46           C  
ATOM    560  CE  LYS A  74     -17.293  -5.561 -53.051  1.00  0.46           C  
ATOM    561  NZ  LYS A  74     -18.074  -4.536 -52.327  1.00  0.46           N  
ATOM    562  N   THR A  75     -11.963  -8.348 -55.516  1.00  0.40           N  
ATOM    563  CA  THR A  75     -11.110  -8.310 -56.683  1.00  0.40           C  
ATOM    564  C   THR A  75     -10.207  -7.110 -56.884  1.00  0.40           C  
ATOM    565  O   THR A  75     -10.656  -5.971 -56.978  1.00  0.40           O  
ATOM    566  CB  THR A  75     -11.952  -8.433 -57.941  1.00  0.40           C  
ATOM    567  OG1 THR A  75     -13.005  -9.362 -57.728  1.00  0.40           O  
ATOM    568  CG2 THR A  75     -11.124  -8.993 -59.100  1.00  0.40           C  
ATOM    569  N   CYS A  76      -8.895  -7.360 -57.048  1.00  0.40           N  
ATOM    570  CA  CYS A  76      -7.915  -6.383 -57.481  1.00  0.40           C  
ATOM    571  C   CYS A  76      -8.118  -5.964 -58.938  1.00  0.40           C  
ATOM    572  O   CYS A  76      -7.945  -6.773 -59.850  1.00  0.40           O  
ATOM    573  CB  CYS A  76      -6.478  -6.981 -57.372  1.00  0.40           C  
ATOM    574  SG  CYS A  76      -6.102  -7.711 -55.742  1.00  0.40           S  
ATOM    575  N   THR A  77      -8.460  -4.690 -59.223  1.00  0.40           N  
ATOM    576  CA  THR A  77      -8.433  -4.160 -60.585  1.00  0.40           C  
ATOM    577  C   THR A  77      -7.127  -3.473 -60.860  1.00  0.40           C  
ATOM    578  O   THR A  77      -6.924  -2.288 -60.610  1.00  0.40           O  
ATOM    579  CB  THR A  77      -9.572  -3.223 -60.980  1.00  0.40           C  
ATOM    580  OG1 THR A  77     -10.108  -2.524 -59.868  1.00  0.40           O  
ATOM    581  CG2 THR A  77     -10.695  -4.096 -61.548  1.00  0.40           C  
ATOM    582  N   THR A  78      -6.185  -4.229 -61.434  1.00  0.41           N  
ATOM    583  CA  THR A  78      -4.933  -3.727 -61.963  1.00  0.41           C  
ATOM    584  C   THR A  78      -5.110  -2.850 -63.188  1.00  0.41           C  
ATOM    585  O   THR A  78      -5.367  -3.351 -64.280  1.00  0.41           O  
ATOM    586  CB  THR A  78      -4.053  -4.883 -62.409  1.00  0.41           C  
ATOM    587  OG1 THR A  78      -3.965  -5.857 -61.383  1.00  0.41           O  
ATOM    588  CG2 THR A  78      -2.618  -4.428 -62.686  1.00  0.41           C  
ATOM    589  N   THR A  79      -4.942  -1.520 -63.077  1.00  0.35           N  
ATOM    590  CA  THR A  79      -4.920  -0.630 -64.240  1.00  0.35           C  
ATOM    591  C   THR A  79      -3.556  -0.042 -64.448  1.00  0.35           C  
ATOM    592  O   THR A  79      -3.264   1.114 -64.159  1.00  0.35           O  
ATOM    593  CB  THR A  79      -5.962   0.477 -64.284  1.00  0.35           C  
ATOM    594  OG1 THR A  79      -6.140   1.090 -63.016  1.00  0.35           O  
ATOM    595  CG2 THR A  79      -7.305  -0.155 -64.666  1.00  0.35           C  
ATOM    596  N   CYS A  80      -2.660  -0.861 -65.012  1.00  0.40           N  
ATOM    597  CA  CYS A  80      -1.343  -0.418 -65.410  1.00  0.40           C  
ATOM    598  C   CYS A  80      -1.385   0.163 -66.812  1.00  0.40           C  
ATOM    599  O   CYS A  80      -1.189  -0.563 -67.784  1.00  0.40           O  
ATOM    600  CB  CYS A  80      -0.318  -1.587 -65.435  1.00  0.40           C  
ATOM    601  SG  CYS A  80       0.060  -2.261 -63.787  1.00  0.40           S  
ATOM    602  N   ASP A  81      -1.585   1.493 -66.948  1.00  0.41           N  
ATOM    603  CA  ASP A  81      -1.440   2.181 -68.218  1.00  0.41           C  
ATOM    604  C   ASP A  81       0.029   2.418 -68.506  1.00  0.41           C  
ATOM    605  O   ASP A  81       0.672   3.397 -68.126  1.00  0.41           O  
ATOM    606  CB  ASP A  81      -2.271   3.492 -68.332  1.00  0.41           C  
ATOM    607  CG  ASP A  81      -3.651   3.206 -68.907  1.00  0.41           C  
ATOM    608  OD1 ASP A  81      -3.765   2.289 -69.759  1.00  0.41           O  
ATOM    609  OD2 ASP A  81      -4.602   3.928 -68.517  1.00  0.41           O  
ATOM    610  N   GLN A  82       0.592   1.435 -69.213  1.00  0.44           N  
ATOM    611  CA  GLN A  82       1.863   1.500 -69.871  1.00  0.44           C  
ATOM    612  C   GLN A  82       1.873   2.501 -71.009  1.00  0.44           C  
ATOM    613  O   GLN A  82       1.186   2.309 -72.005  1.00  0.44           O  
ATOM    614  CB  GLN A  82       2.129   0.116 -70.510  1.00  0.44           C  
ATOM    615  CG  GLN A  82       3.458   0.002 -71.297  1.00  0.44           C  
ATOM    616  CD  GLN A  82       3.609  -1.394 -71.900  1.00  0.44           C  
ATOM    617  OE1 GLN A  82       2.886  -2.334 -71.591  1.00  0.44           O  
ATOM    618  NE2 GLN A  82       4.612  -1.550 -72.797  1.00  0.44           N  
ATOM    619  N   SER A  83       2.709   3.551 -70.956  1.00  0.46           N  
ATOM    620  CA  SER A  83       3.013   4.291 -72.176  1.00  0.46           C  
ATOM    621  C   SER A  83       4.502   4.484 -72.252  1.00  0.46           C  
ATOM    622  O   SER A  83       5.104   5.193 -71.454  1.00  0.46           O  
ATOM    623  CB  SER A  83       2.315   5.668 -72.348  1.00  0.46           C  
ATOM    624  OG  SER A  83       1.093   5.500 -73.064  1.00  0.46           O  
ATOM    625  N   ASN A  84       5.139   3.812 -73.227  1.00  0.43           N  
ATOM    626  CA  ASN A  84       6.562   3.879 -73.510  1.00  0.43           C  
ATOM    627  C   ASN A  84       7.022   5.220 -74.069  1.00  0.43           C  
ATOM    628  O   ASN A  84       6.404   5.740 -74.991  1.00  0.43           O  
ATOM    629  CB  ASN A  84       6.941   2.845 -74.611  1.00  0.43           C  
ATOM    630  CG  ASN A  84       6.318   1.486 -74.322  1.00  0.43           C  
ATOM    631  OD1 ASN A  84       6.589   0.820 -73.327  1.00  0.43           O  
ATOM    632  ND2 ASN A  84       5.408   1.041 -75.223  1.00  0.43           N  
ATOM    633  N   SER A  85       8.189   5.740 -73.648  1.00  0.43           N  
ATOM    634  CA  SER A  85       8.919   6.661 -74.519  1.00  0.43           C  
ATOM    635  C   SER A  85      10.426   6.561 -74.328  1.00  0.43           C  
ATOM    636  O   SER A  85      11.086   7.375 -73.690  1.00  0.43           O  
ATOM    637  CB  SER A  85       8.435   8.149 -74.607  1.00  0.43           C  
ATOM    638  OG  SER A  85       8.542   8.887 -73.392  1.00  0.43           O  
ATOM    639  N   SER A  86      11.052   5.513 -74.898  1.00  0.45           N  
ATOM    640  CA  SER A  86      12.488   5.341 -74.881  1.00  0.45           C  
ATOM    641  C   SER A  86      13.180   6.055 -76.043  1.00  0.45           C  
ATOM    642  O   SER A  86      13.032   5.670 -77.197  1.00  0.45           O  
ATOM    643  CB  SER A  86      12.858   3.822 -74.910  1.00  0.45           C  
ATOM    644  OG  SER A  86      12.012   3.084 -75.794  1.00  0.45           O  
ATOM    645  N   VAL A  87      14.033   7.065 -75.721  1.00  0.45           N  
ATOM    646  CA  VAL A  87      15.256   7.373 -76.479  1.00  0.45           C  
ATOM    647  C   VAL A  87      15.067   8.256 -77.750  1.00  0.45           C  
ATOM    648  O   VAL A  87      14.160   8.064 -78.556  1.00  0.45           O  
ATOM    649  CB  VAL A  87      16.101   6.085 -76.634  1.00  0.45           C  
ATOM    650  CG1 VAL A  87      17.509   6.268 -77.201  1.00  0.45           C  
ATOM    651  CG2 VAL A  87      16.308   5.431 -75.248  1.00  0.45           C  
ATOM    652  N   PRO A  88      15.899   9.296 -77.934  1.00  0.51           N  
ATOM    653  CA  PRO A  88      16.928   9.124 -78.959  1.00  0.51           C  
ATOM    654  C   PRO A  88      18.285   9.539 -78.423  1.00  0.51           C  
ATOM    655  O   PRO A  88      18.473  10.661 -77.963  1.00  0.51           O  
ATOM    656  CB  PRO A  88      16.539   9.971 -80.181  1.00  0.51           C  
ATOM    657  CG  PRO A  88      15.565  11.025 -79.651  1.00  0.51           C  
ATOM    658  CD  PRO A  88      15.243  10.596 -78.203  1.00  0.51           C  
ATOM    659  N   CYS A  89      19.278   8.636 -78.525  1.00  0.40           N  
ATOM    660  CA  CYS A  89      20.688   8.951 -78.472  1.00  0.40           C  
ATOM    661  C   CYS A  89      21.080   9.794 -79.668  1.00  0.40           C  
ATOM    662  O   CYS A  89      20.835   9.390 -80.798  1.00  0.40           O  
ATOM    663  CB  CYS A  89      21.528   7.646 -78.590  1.00  0.40           C  
ATOM    664  SG  CYS A  89      21.288   6.484 -77.211  1.00  0.40           S  
ATOM    665  N   ASN A  90      21.731  10.950 -79.458  1.00  0.42           N  
ATOM    666  CA  ASN A  90      22.380  11.669 -80.539  1.00  0.42           C  
ATOM    667  C   ASN A  90      23.698  12.224 -80.041  1.00  0.42           C  
ATOM    668  O   ASN A  90      23.783  13.345 -79.546  1.00  0.42           O  
ATOM    669  CB  ASN A  90      21.550  12.861 -81.099  1.00  0.42           C  
ATOM    670  CG  ASN A  90      20.543  12.361 -82.125  1.00  0.42           C  
ATOM    671  OD1 ASN A  90      20.892  11.640 -83.053  1.00  0.42           O  
ATOM    672  ND2 ASN A  90      19.267  12.797 -82.021  1.00  0.42           N  
ATOM    673  N   SER A  91      24.777  11.438 -80.177  1.00  0.47           N  
ATOM    674  CA  SER A  91      26.154  11.892 -80.109  1.00  0.47           C  
ATOM    675  C   SER A  91      26.522  12.685 -81.360  1.00  0.47           C  
ATOM    676  O   SER A  91      26.179  12.242 -82.456  1.00  0.47           O  
ATOM    677  CB  SER A  91      27.162  10.698 -80.002  1.00  0.47           C  
ATOM    678  OG  SER A  91      26.506   9.433 -80.147  1.00  0.47           O  
ATOM    679  N   PRO A  92      27.243  13.799 -81.315  1.00  0.58           N  
ATOM    680  CA  PRO A  92      27.851  14.349 -82.514  1.00  0.58           C  
ATOM    681  C   PRO A  92      29.285  13.870 -82.670  1.00  0.58           C  
ATOM    682  O   PRO A  92      30.161  14.206 -81.875  1.00  0.58           O  
ATOM    683  CB  PRO A  92      27.805  15.872 -82.327  1.00  0.58           C  
ATOM    684  CG  PRO A  92      27.506  16.121 -80.834  1.00  0.58           C  
ATOM    685  CD  PRO A  92      27.278  14.739 -80.196  1.00  0.58           C  
ATOM    686  N   THR A  93      29.538  13.095 -83.728  1.00  0.43           N  
ATOM    687  CA  THR A  93      30.824  12.783 -84.333  1.00  0.43           C  
ATOM    688  C   THR A  93      31.569  13.975 -84.907  1.00  0.43           C  
ATOM    689  O   THR A  93      31.012  14.734 -85.691  1.00  0.43           O  
ATOM    690  CB  THR A  93      30.541  11.863 -85.518  1.00  0.43           C  
ATOM    691  OG1 THR A  93      30.014  10.638 -85.044  1.00  0.43           O  
ATOM    692  CG2 THR A  93      31.766  11.484 -86.356  1.00  0.43           C  
ATOM    693  N   GLY A  94      32.895  14.069 -84.663  1.00  0.36           N  
ATOM    694  CA  GLY A  94      33.814  14.558 -85.696  1.00  0.36           C  
ATOM    695  C   GLY A  94      34.639  15.807 -85.517  1.00  0.36           C  
ATOM    696  O   GLY A  94      34.149  16.884 -85.205  1.00  0.36           O  
ATOM    697  N   GLY A  95      35.945  15.695 -85.853  1.00  0.38           N  
ATOM    698  CA  GLY A  95      36.830  16.843 -86.051  1.00  0.38           C  
ATOM    699  C   GLY A  95      37.874  16.964 -84.969  1.00  0.38           C  
ATOM    700  O   GLY A  95      37.785  17.777 -84.065  1.00  0.38           O  
ATOM    701  N   GLN A  96      38.915  16.130 -84.956  1.00  0.42           N  
ATOM    702  CA  GLN A  96      40.124  16.224 -85.765  1.00  0.42           C  
ATOM    703  C   GLN A  96      40.814  17.573 -85.998  1.00  0.42           C  
ATOM    704  O   GLN A  96      40.729  18.133 -87.085  1.00  0.42           O  
ATOM    705  CB  GLN A  96      40.068  15.500 -87.137  1.00  0.42           C  
ATOM    706  CG  GLN A  96      41.465  15.222 -87.751  1.00  0.42           C  
ATOM    707  CD  GLN A  96      41.309  14.500 -89.085  1.00  0.42           C  
ATOM    708  OE1 GLN A  96      40.373  14.700 -89.853  1.00  0.42           O  
ATOM    709  NE2 GLN A  96      42.284  13.609 -89.366  1.00  0.42           N  
ATOM    710  N   ILE A  97      41.600  18.106 -85.038  1.00  0.34           N  
ATOM    711  CA  ILE A  97      42.757  18.933 -85.410  1.00  0.34           C  
ATOM    712  C   ILE A  97      43.954  18.478 -84.595  1.00  0.34           C  
ATOM    713  O   ILE A  97      44.081  18.790 -83.415  1.00  0.34           O  
ATOM    714  CB  ILE A  97      42.649  20.465 -85.258  1.00  0.34           C  
ATOM    715  CG1 ILE A  97      41.383  20.986 -85.983  1.00  0.34           C  
ATOM    716  CG2 ILE A  97      43.945  21.106 -85.837  1.00  0.34           C  
ATOM    717  CD1 ILE A  97      41.165  22.504 -85.946  1.00  0.34           C  
ATOM    718  N   CYS A  98      44.903  17.752 -85.218  1.00  0.40           N  
ATOM    719  CA  CYS A  98      46.215  17.528 -84.638  1.00  0.40           C  
ATOM    720  C   CYS A  98      47.151  18.600 -85.143  1.00  0.40           C  
ATOM    721  O   CYS A  98      47.380  18.704 -86.346  1.00  0.40           O  
ATOM    722  CB  CYS A  98      46.856  16.173 -85.068  1.00  0.40           C  
ATOM    723  SG  CYS A  98      45.929  14.714 -84.501  1.00  0.40           S  
ATOM    724  N   SER A  99      47.759  19.403 -84.256  1.00  0.46           N  
ATOM    725  CA  SER A  99      48.897  20.214 -84.650  1.00  0.46           C  
ATOM    726  C   SER A  99      50.064  19.848 -83.766  1.00  0.46           C  
ATOM    727  O   SER A  99      50.103  20.080 -82.562  1.00  0.46           O  
ATOM    728  CB  SER A  99      48.658  21.754 -84.730  1.00  0.46           C  
ATOM    729  OG  SER A  99      48.203  22.331 -83.509  1.00  0.46           O  
ATOM    730  N   ALA A 100      51.073  19.192 -84.358  1.00  0.35           N  
ATOM    731  CA  ALA A 100      52.327  18.935 -83.704  1.00  0.35           C  
ATOM    732  C   ALA A 100      53.159  20.172 -83.434  1.00  0.35           C  
ATOM    733  O   ALA A 100      53.367  20.999 -84.317  1.00  0.35           O  
ATOM    734  CB  ALA A 100      53.181  18.048 -84.629  1.00  0.35           C  
ATOM    735  N   ARG A 101      53.777  20.275 -82.251  1.00  0.43           N  
ATOM    736  CA  ARG A 101      55.071  20.913 -82.219  1.00  0.43           C  
ATOM    737  C   ARG A 101      55.980  20.213 -81.235  1.00  0.43           C  
ATOM    738  O   ARG A 101      55.970  20.484 -80.037  1.00  0.43           O  
ATOM    739  CB  ARG A 101      55.056  22.448 -81.990  1.00  0.43           C  
ATOM    740  CG  ARG A 101      56.187  23.146 -82.776  1.00  0.43           C  
ATOM    741  CD  ARG A 101      56.131  24.664 -82.647  1.00  0.43           C  
ATOM    742  NE  ARG A 101      57.136  25.208 -83.620  1.00  0.43           N  
ATOM    743  CZ  ARG A 101      57.522  26.489 -83.653  1.00  0.43           C  
ATOM    744  NH1 ARG A 101      57.038  27.368 -82.782  1.00  0.43           N  
ATOM    745  NH2 ARG A 101      58.400  26.906 -84.562  1.00  0.43           N  
ATOM    746  N   GLU A 102      56.808  19.275 -81.727  1.00  0.44           N  
ATOM    747  CA  GLU A 102      57.972  18.799 -81.017  1.00  0.44           C  
ATOM    748  C   GLU A 102      59.025  19.879 -80.843  1.00  0.44           C  
ATOM    749  O   GLU A 102      59.418  20.509 -81.821  1.00  0.44           O  
ATOM    750  CB  GLU A 102      58.691  17.714 -81.848  1.00  0.44           C  
ATOM    751  CG  GLU A 102      57.879  16.428 -82.097  1.00  0.44           C  
ATOM    752  CD  GLU A 102      58.576  15.585 -83.160  1.00  0.44           C  
ATOM    753  OE1 GLU A 102      58.930  14.422 -82.849  1.00  0.44           O  
ATOM    754  OE2 GLU A 102      58.754  16.112 -84.287  1.00  0.44           O  
ATOM    755  N   THR A 103      59.564  20.029 -79.618  1.00  0.42           N  
ATOM    756  CA  THR A 103      60.879  20.645 -79.428  1.00  0.42           C  
ATOM    757  C   THR A 103      61.560  20.060 -78.203  1.00  0.42           C  
ATOM    758  O   THR A 103      61.675  20.689 -77.157  1.00  0.42           O  
ATOM    759  CB  THR A 103      60.997  22.179 -79.327  1.00  0.42           C  
ATOM    760  OG1 THR A 103      60.271  22.886 -80.316  1.00  0.42           O  
ATOM    761  CG2 THR A 103      62.456  22.585 -79.587  1.00  0.42           C  
ATOM    762  N   THR A 104      62.029  18.805 -78.327  1.00  0.40           N  
ATOM    763  CA  THR A 104      63.372  18.380 -77.906  1.00  0.40           C  
ATOM    764  C   THR A 104      63.968  18.612 -76.507  1.00  0.40           C  
ATOM    765  O   THR A 104      64.466  19.680 -76.187  1.00  0.40           O  
ATOM    766  CB  THR A 104      64.467  18.725 -78.923  1.00  0.40           C  
ATOM    767  OG1 THR A 104      64.317  20.004 -79.503  1.00  0.40           O  
ATOM    768  CG2 THR A 104      64.424  17.747 -80.098  1.00  0.40           C  
ATOM    769  N   ASN A 105      64.127  17.499 -75.743  1.00  0.42           N  
ATOM    770  CA  ASN A 105      65.383  17.149 -75.057  1.00  0.42           C  
ATOM    771  C   ASN A 105      65.710  17.742 -73.682  1.00  0.42           C  
ATOM    772  O   ASN A 105      66.023  18.917 -73.551  1.00  0.42           O  
ATOM    773  CB  ASN A 105      66.653  17.338 -75.934  1.00  0.42           C  
ATOM    774  CG  ASN A 105      66.523  16.507 -77.200  1.00  0.42           C  
ATOM    775  OD1 ASN A 105      65.738  15.569 -77.296  1.00  0.42           O  
ATOM    776  ND2 ASN A 105      67.315  16.867 -78.234  1.00  0.42           N  
ATOM    777  N   ILE A 106      65.745  16.887 -72.632  1.00  0.45           N  
ATOM    778  CA  ILE A 106      66.981  16.427 -71.976  1.00  0.45           C  
ATOM    779  C   ILE A 106      66.721  15.723 -70.647  1.00  0.45           C  
ATOM    780  O   ILE A 106      66.059  16.245 -69.759  1.00  0.45           O  
ATOM    781  CB  ILE A 106      68.128  17.467 -71.792  1.00  0.45           C  
ATOM    782  CG1 ILE A 106      69.488  16.810 -71.402  1.00  0.45           C  
ATOM    783  CG2 ILE A 106      67.746  18.606 -70.809  1.00  0.45           C  
ATOM    784  CD1 ILE A 106      70.695  17.755 -71.542  1.00  0.45           C  
ATOM    785  N   GLY A 107      67.278  14.499 -70.463  1.00  0.45           N  
ATOM    786  CA  GLY A 107      67.601  13.993 -69.126  1.00  0.45           C  
ATOM    787  C   GLY A 107      66.792  12.836 -68.570  1.00  0.45           C  
ATOM    788  O   GLY A 107      65.658  13.041 -68.147  1.00  0.45           O  
ATOM    789  N   PRO A 108      67.321  11.622 -68.463  1.00  0.55           N  
ATOM    790  CA  PRO A 108      66.734  10.588 -67.620  1.00  0.55           C  
ATOM    791  C   PRO A 108      67.349  10.582 -66.216  1.00  0.55           C  
ATOM    792  O   PRO A 108      68.567  10.527 -66.090  1.00  0.55           O  
ATOM    793  CB  PRO A 108      67.145   9.298 -68.354  1.00  0.55           C  
ATOM    794  CG  PRO A 108      68.513   9.619 -68.991  1.00  0.55           C  
ATOM    795  CD  PRO A 108      68.513  11.147 -69.174  1.00  0.55           C  
ATOM    796  N   SER A 109      66.548  10.577 -65.133  1.00  0.49           N  
ATOM    797  CA  SER A 109      67.028  10.062 -63.853  1.00  0.49           C  
ATOM    798  C   SER A 109      65.836   9.486 -63.149  1.00  0.49           C  
ATOM    799  O   SER A 109      64.742  10.040 -63.189  1.00  0.49           O  
ATOM    800  CB  SER A 109      67.744  11.062 -62.895  1.00  0.49           C  
ATOM    801  OG  SER A 109      69.155  10.995 -63.093  1.00  0.49           O  
ATOM    802  N   LEU A 110      66.017   8.317 -62.517  1.00  0.58           N  
ATOM    803  CA  LEU A 110      64.958   7.585 -61.852  1.00  0.58           C  
ATOM    804  C   LEU A 110      64.916   7.853 -60.358  1.00  0.58           C  
ATOM    805  O   LEU A 110      65.947   7.872 -59.690  1.00  0.58           O  
ATOM    806  CB  LEU A 110      65.174   6.055 -62.004  1.00  0.58           C  
ATOM    807  CG  LEU A 110      65.144   5.546 -63.460  1.00  0.58           C  
ATOM    808  CD1 LEU A 110      65.570   4.070 -63.542  1.00  0.58           C  
ATOM    809  CD2 LEU A 110      63.762   5.739 -64.107  1.00  0.58           C  
ATOM    810  N   SER A 111      63.712   7.987 -59.769  1.00  0.50           N  
ATOM    811  CA  SER A 111      63.573   7.876 -58.325  1.00  0.50           C  
ATOM    812  C   SER A 111      62.270   7.185 -57.989  1.00  0.50           C  
ATOM    813  O   SER A 111      61.285   7.234 -58.721  1.00  0.50           O  
ATOM    814  CB  SER A 111      63.870   9.159 -57.476  1.00  0.50           C  
ATOM    815  OG  SER A 111      62.824  10.129 -57.476  1.00  0.50           O  
ATOM    816  N   CYS A 112      62.300   6.378 -56.922  1.00  0.42           N  
ATOM    817  CA  CYS A 112      61.294   5.388 -56.619  1.00  0.42           C  
ATOM    818  C   CYS A 112      60.111   5.905 -55.824  1.00  0.42           C  
ATOM    819  O   CYS A 112      60.289   6.739 -54.947  1.00  0.42           O  
ATOM    820  CB  CYS A 112      61.957   4.271 -55.754  1.00  0.42           C  
ATOM    821  SG  CYS A 112      63.466   3.584 -56.524  1.00  0.42           S  
ATOM    822  N   ASN A 113      58.909   5.323 -56.080  1.00  0.47           N  
ATOM    823  CA  ASN A 113      57.880   4.902 -55.117  1.00  0.47           C  
ATOM    824  C   ASN A 113      57.566   5.732 -53.841  1.00  0.47           C  
ATOM    825  O   ASN A 113      58.422   6.226 -53.124  1.00  0.47           O  
ATOM    826  CB  ASN A 113      58.098   3.398 -54.788  1.00  0.47           C  
ATOM    827  CG  ASN A 113      57.673   2.558 -55.992  1.00  0.47           C  
ATOM    828  OD1 ASN A 113      56.873   2.981 -56.818  1.00  0.47           O  
ATOM    829  ND2 ASN A 113      58.178   1.310 -56.096  1.00  0.47           N  
ATOM    830  N   GLN A 114      56.296   5.903 -53.433  1.00  0.53           N  
ATOM    831  CA  GLN A 114      55.341   4.828 -53.317  1.00  0.53           C  
ATOM    832  C   GLN A 114      53.886   5.220 -53.438  1.00  0.53           C  
ATOM    833  O   GLN A 114      53.453   6.341 -53.158  1.00  0.53           O  
ATOM    834  CB  GLN A 114      55.520   4.151 -51.927  1.00  0.53           C  
ATOM    835  CG  GLN A 114      55.257   5.108 -50.732  1.00  0.53           C  
ATOM    836  CD  GLN A 114      55.473   4.412 -49.387  1.00  0.53           C  
ATOM    837  OE1 GLN A 114      56.550   3.909 -49.084  1.00  0.53           O  
ATOM    838  NE2 GLN A 114      54.420   4.390 -48.536  1.00  0.53           N  
ATOM    839  N   CYS A 115      53.080   4.223 -53.820  1.00  0.48           N  
ATOM    840  CA  CYS A 115      51.647   4.173 -53.653  1.00  0.48           C  
ATOM    841  C   CYS A 115      51.209   4.263 -52.196  1.00  0.48           C  
ATOM    842  O   CYS A 115      51.851   3.755 -51.274  1.00  0.48           O  
ATOM    843  CB  CYS A 115      51.117   2.828 -54.225  1.00  0.48           C  
ATOM    844  SG  CYS A 115      51.186   2.747 -56.040  1.00  0.48           S  
ATOM    845  N   PRO A 116      50.051   4.862 -52.022  1.00  0.58           N  
ATOM    846  CA  PRO A 116      49.094   4.156 -51.180  1.00  0.58           C  
ATOM    847  C   PRO A 116      47.728   4.144 -51.839  1.00  0.58           C  
ATOM    848  O   PRO A 116      47.340   5.087 -52.518  1.00  0.58           O  
ATOM    849  CB  PRO A 116      49.075   4.903 -49.840  1.00  0.58           C  
ATOM    850  CG  PRO A 116      49.545   6.332 -50.162  1.00  0.58           C  
ATOM    851  CD  PRO A 116      50.125   6.269 -51.588  1.00  0.58           C  
ATOM    852  N   GLN A 117      47.009   3.018 -51.662  1.00  0.52           N  
ATOM    853  CA  GLN A 117      45.614   2.773 -51.981  1.00  0.52           C  
ATOM    854  C   GLN A 117      44.631   3.901 -51.726  1.00  0.52           C  
ATOM    855  O   GLN A 117      44.501   4.382 -50.600  1.00  0.52           O  
ATOM    856  CB  GLN A 117      45.132   1.591 -51.108  1.00  0.52           C  
ATOM    857  CG  GLN A 117      45.870   0.270 -51.411  1.00  0.52           C  
ATOM    858  CD  GLN A 117      45.584  -0.751 -50.309  1.00  0.52           C  
ATOM    859  OE1 GLN A 117      45.258  -0.417 -49.178  1.00  0.52           O  
ATOM    860  NE2 GLN A 117      45.736  -2.054 -50.639  1.00  0.52           N  
ATOM    861  N   THR A 118      43.826   4.272 -52.736  1.00  0.46           N  
ATOM    862  CA  THR A 118      42.679   5.133 -52.499  1.00  0.46           C  
ATOM    863  C   THR A 118      41.437   4.322 -52.733  1.00  0.46           C  
ATOM    864  O   THR A 118      41.044   4.017 -53.857  1.00  0.46           O  
ATOM    865  CB  THR A 118      42.611   6.432 -53.302  1.00  0.46           C  
ATOM    866  OG1 THR A 118      43.829   6.703 -53.974  1.00  0.46           O  
ATOM    867  CG2 THR A 118      42.421   7.565 -52.285  1.00  0.46           C  
ATOM    868  N   LYS A 119      40.780   3.928 -51.634  1.00  0.49           N  
ATOM    869  CA  LYS A 119      39.526   3.210 -51.598  1.00  0.49           C  
ATOM    870  C   LYS A 119      38.368   3.950 -52.265  1.00  0.49           C  
ATOM    871  O   LYS A 119      37.915   4.984 -51.779  1.00  0.49           O  
ATOM    872  CB  LYS A 119      39.202   2.982 -50.096  1.00  0.49           C  
ATOM    873  CG  LYS A 119      38.803   1.558 -49.682  1.00  0.49           C  
ATOM    874  CD  LYS A 119      38.751   1.463 -48.142  1.00  0.49           C  
ATOM    875  CE  LYS A 119      38.283   0.111 -47.588  1.00  0.49           C  
ATOM    876  NZ  LYS A 119      38.197   0.176 -46.108  1.00  0.49           N  
ATOM    877  N   GLY A 120      37.842   3.442 -53.397  1.00  0.41           N  
ATOM    878  CA  GLY A 120      36.697   4.067 -54.047  1.00  0.41           C  
ATOM    879  C   GLY A 120      35.392   3.843 -53.335  1.00  0.41           C  
ATOM    880  O   GLY A 120      34.779   2.789 -53.457  1.00  0.41           O  
ATOM    881  N   TYR A 121      34.898   4.861 -52.611  1.00  0.46           N  
ATOM    882  CA  TYR A 121      33.555   4.834 -52.068  1.00  0.46           C  
ATOM    883  C   TYR A 121      32.624   5.537 -53.035  1.00  0.46           C  
ATOM    884  O   TYR A 121      32.638   6.757 -53.179  1.00  0.46           O  
ATOM    885  CB  TYR A 121      33.428   5.513 -50.676  1.00  0.46           C  
ATOM    886  CG  TYR A 121      33.552   4.478 -49.598  1.00  0.46           C  
ATOM    887  CD1 TYR A 121      32.393   3.863 -49.089  1.00  0.46           C  
ATOM    888  CD2 TYR A 121      34.808   4.098 -49.098  1.00  0.46           C  
ATOM    889  CE1 TYR A 121      32.487   2.893 -48.083  1.00  0.46           C  
ATOM    890  CE2 TYR A 121      34.902   3.134 -48.083  1.00  0.46           C  
ATOM    891  CZ  TYR A 121      33.739   2.528 -47.585  1.00  0.46           C  
ATOM    892  OH  TYR A 121      33.818   1.547 -46.580  1.00  0.46           O  
ATOM    893  N   VAL A 122      31.769   4.754 -53.720  1.00  0.51           N  
ATOM    894  CA  VAL A 122      30.637   5.255 -54.483  1.00  0.51           C  
ATOM    895  C   VAL A 122      29.601   5.818 -53.524  1.00  0.51           C  
ATOM    896  O   VAL A 122      29.212   5.161 -52.561  1.00  0.51           O  
ATOM    897  CB  VAL A 122      30.021   4.161 -55.360  1.00  0.51           C  
ATOM    898  CG1 VAL A 122      28.734   4.629 -56.080  1.00  0.51           C  
ATOM    899  CG2 VAL A 122      31.080   3.728 -56.396  1.00  0.51           C  
ATOM    900  N   SER A 123      29.145   7.065 -53.743  1.00  0.43           N  
ATOM    901  CA  SER A 123      28.117   7.665 -52.911  1.00  0.43           C  
ATOM    902  C   SER A 123      26.877   7.858 -53.749  1.00  0.43           C  
ATOM    903  O   SER A 123      26.812   8.759 -54.588  1.00  0.43           O  
ATOM    904  CB  SER A 123      28.572   9.038 -52.338  1.00  0.43           C  
ATOM    905  OG  SER A 123      27.627   9.574 -51.408  1.00  0.43           O  
ATOM    906  N   ASP A 124      25.857   7.002 -53.541  1.00  0.42           N  
ATOM    907  CA  ASP A 124      24.554   7.153 -54.151  1.00  0.42           C  
ATOM    908  C   ASP A 124      23.785   8.338 -53.571  1.00  0.42           C  
ATOM    909  O   ASP A 124      23.334   8.336 -52.426  1.00  0.42           O  
ATOM    910  CB  ASP A 124      23.702   5.868 -54.008  1.00  0.42           C  
ATOM    911  CG  ASP A 124      24.326   4.784 -54.859  1.00  0.42           C  
ATOM    912  OD1 ASP A 124      24.537   5.056 -56.068  1.00  0.42           O  
ATOM    913  OD2 ASP A 124      24.602   3.687 -54.315  1.00  0.42           O  
ATOM    914  N   GLY A 125      23.606   9.412 -54.367  1.00  0.40           N  
ATOM    915  CA  GLY A 125      22.875  10.595 -53.931  1.00  0.40           C  
ATOM    916  C   GLY A 125      21.381  10.452 -53.984  1.00  0.40           C  
ATOM    917  O   GLY A 125      20.749  10.729 -54.997  1.00  0.40           O  
ATOM    918  N   CYS A 126      20.764  10.058 -52.858  1.00  0.47           N  
ATOM    919  CA  CYS A 126      19.320  10.029 -52.731  1.00  0.47           C  
ATOM    920  C   CYS A 126      18.757  11.395 -52.370  1.00  0.47           C  
ATOM    921  O   CYS A 126      19.066  11.986 -51.338  1.00  0.47           O  
ATOM    922  CB  CYS A 126      18.847   8.991 -51.680  1.00  0.47           C  
ATOM    923  SG  CYS A 126      18.951   7.282 -52.300  1.00  0.47           S  
ATOM    924  N   THR A 127      17.885  11.920 -53.245  1.00  0.52           N  
ATOM    925  CA  THR A 127      17.152  13.166 -53.095  1.00  0.52           C  
ATOM    926  C   THR A 127      15.945  13.012 -52.180  1.00  0.52           C  
ATOM    927  O   THR A 127      15.086  12.179 -52.471  1.00  0.52           O  
ATOM    928  CB  THR A 127      16.595  13.678 -54.433  1.00  0.52           C  
ATOM    929  OG1 THR A 127      16.591  12.658 -55.424  1.00  0.52           O  
ATOM    930  CG2 THR A 127      17.506  14.789 -54.962  1.00  0.52           C  
ATOM    931  N   PRO A 128      15.745  13.783 -51.117  1.00  0.51           N  
ATOM    932  CA  PRO A 128      14.498  13.720 -50.376  1.00  0.51           C  
ATOM    933  C   PRO A 128      13.516  14.759 -50.899  1.00  0.51           C  
ATOM    934  O   PRO A 128      13.755  15.962 -50.823  1.00  0.51           O  
ATOM    935  CB  PRO A 128      14.900  13.979 -48.917  1.00  0.51           C  
ATOM    936  CG  PRO A 128      16.261  14.703 -48.966  1.00  0.51           C  
ATOM    937  CD  PRO A 128      16.779  14.537 -50.407  1.00  0.51           C  
ATOM    938  N   SER A 129      12.374  14.284 -51.431  1.00  0.44           N  
ATOM    939  CA  SER A 129      11.194  15.066 -51.786  1.00  0.44           C  
ATOM    940  C   SER A 129      10.622  15.862 -50.611  1.00  0.44           C  
ATOM    941  O   SER A 129      10.564  15.398 -49.474  1.00  0.44           O  
ATOM    942  CB  SER A 129      10.110  14.098 -52.346  1.00  0.44           C  
ATOM    943  OG  SER A 129       8.885  14.736 -52.693  1.00  0.44           O  
ATOM    944  N   ARG A 130      10.177  17.108 -50.864  1.00  0.47           N  
ATOM    945  CA  ARG A 130       9.575  17.954 -49.859  1.00  0.47           C  
ATOM    946  C   ARG A 130       8.103  17.646 -49.671  1.00  0.47           C  
ATOM    947  O   ARG A 130       7.270  17.960 -50.516  1.00  0.47           O  
ATOM    948  CB  ARG A 130       9.701  19.433 -50.294  1.00  0.47           C  
ATOM    949  CG  ARG A 130       9.151  20.468 -49.289  1.00  0.47           C  
ATOM    950  CD  ARG A 130       9.347  21.897 -49.796  1.00  0.47           C  
ATOM    951  NE  ARG A 130       8.765  22.822 -48.765  1.00  0.47           N  
ATOM    952  CZ  ARG A 130       8.722  24.154 -48.909  1.00  0.47           C  
ATOM    953  NH1 ARG A 130       9.205  24.740 -50.000  1.00  0.47           N  
ATOM    954  NH2 ARG A 130       8.197  24.919 -47.955  1.00  0.47           N  
ATOM    955  N   HIS A 131       7.739  17.070 -48.512  1.00  0.43           N  
ATOM    956  CA  HIS A 131       6.346  16.890 -48.148  1.00  0.43           C  
ATOM    957  C   HIS A 131       5.818  18.130 -47.440  1.00  0.43           C  
ATOM    958  O   HIS A 131       6.310  18.532 -46.386  1.00  0.43           O  
ATOM    959  CB  HIS A 131       6.155  15.661 -47.225  1.00  0.43           C  
ATOM    960  CG  HIS A 131       4.733  15.400 -46.834  1.00  0.43           C  
ATOM    961  ND1 HIS A 131       3.862  14.958 -47.806  1.00  0.43           N  
ATOM    962  CD2 HIS A 131       4.095  15.506 -45.639  1.00  0.43           C  
ATOM    963  CE1 HIS A 131       2.711  14.797 -47.189  1.00  0.43           C  
ATOM    964  NE2 HIS A 131       2.794  15.114 -45.873  1.00  0.43           N  
ATOM    965  N   THR A 132       4.794  18.787 -48.010  1.00  0.42           N  
ATOM    966  CA  THR A 132       4.153  19.965 -47.446  1.00  0.42           C  
ATOM    967  C   THR A 132       3.063  19.579 -46.468  1.00  0.42           C  
ATOM    968  O   THR A 132       2.005  19.062 -46.816  1.00  0.42           O  
ATOM    969  CB  THR A 132       3.553  20.886 -48.509  1.00  0.42           C  
ATOM    970  OG1 THR A 132       3.045  20.141 -49.607  1.00  0.42           O  
ATOM    971  CG2 THR A 132       4.668  21.776 -49.078  1.00  0.42           C  
ATOM    972  N   SER A 133       3.288  19.855 -45.171  1.00  0.41           N  
ATOM    973  CA  SER A 133       2.301  19.583 -44.139  1.00  0.41           C  
ATOM    974  C   SER A 133       1.261  20.686 -44.080  1.00  0.41           C  
ATOM    975  O   SER A 133       1.578  21.859 -43.885  1.00  0.41           O  
ATOM    976  CB  SER A 133       2.972  19.427 -42.751  1.00  0.41           C  
ATOM    977  OG  SER A 133       2.037  19.060 -41.737  1.00  0.41           O  
ATOM    978  N   LYS A 134      -0.023  20.323 -44.269  1.00  0.44           N  
ATOM    979  CA  LYS A 134      -1.137  21.241 -44.138  1.00  0.44           C  
ATOM    980  C   LYS A 134      -1.611  21.341 -42.703  1.00  0.44           C  
ATOM    981  O   LYS A 134      -1.861  20.347 -42.029  1.00  0.44           O  
ATOM    982  CB  LYS A 134      -2.349  20.865 -45.026  1.00  0.44           C  
ATOM    983  CG  LYS A 134      -2.100  21.213 -46.499  1.00  0.44           C  
ATOM    984  CD  LYS A 134      -3.328  20.953 -47.385  1.00  0.44           C  
ATOM    985  CE  LYS A 134      -3.117  21.404 -48.835  1.00  0.44           C  
ATOM    986  NZ  LYS A 134      -4.330  21.129 -49.638  1.00  0.44           N  
ATOM    987  N   ALA A 135      -1.746  22.581 -42.203  1.00  0.34           N  
ATOM    988  CA  ALA A 135      -2.246  22.866 -40.880  1.00  0.34           C  
ATOM    989  C   ALA A 135      -3.700  22.463 -40.606  1.00  0.34           C  
ATOM    990  O   ALA A 135      -4.604  22.767 -41.382  1.00  0.34           O  
ATOM    991  CB  ALA A 135      -2.134  24.385 -40.648  1.00  0.34           C  
ATOM    992  N   CYS A 136      -3.970  21.838 -39.441  1.00  0.46           N  
ATOM    993  CA  CYS A 136      -5.318  21.546 -38.990  1.00  0.46           C  
ATOM    994  C   CYS A 136      -5.790  22.640 -38.058  1.00  0.46           C  
ATOM    995  O   CYS A 136      -5.279  22.823 -36.955  1.00  0.46           O  
ATOM    996  CB  CYS A 136      -5.408  20.183 -38.252  1.00  0.46           C  
ATOM    997  SG  CYS A 136      -5.107  18.784 -39.380  1.00  0.46           S  
ATOM    998  N   GLN A 137      -6.803  23.408 -38.496  1.00  0.43           N  
ATOM    999  CA  GLN A 137      -7.494  24.359 -37.652  1.00  0.43           C  
ATOM   1000  C   GLN A 137      -8.551  23.647 -36.831  1.00  0.43           C  
ATOM   1001  O   GLN A 137      -9.479  23.053 -37.376  1.00  0.43           O  
ATOM   1002  CB  GLN A 137      -8.208  25.442 -38.496  1.00  0.43           C  
ATOM   1003  CG  GLN A 137      -7.228  26.425 -39.175  1.00  0.43           C  
ATOM   1004  CD  GLN A 137      -7.976  27.358 -40.130  1.00  0.43           C  
ATOM   1005  OE1 GLN A 137      -9.171  27.248 -40.368  1.00  0.43           O  
ATOM   1006  NE2 GLN A 137      -7.231  28.326 -40.715  1.00  0.43           N  
ATOM   1007  N   THR A 138      -8.457  23.701 -35.490  1.00  0.46           N  
ATOM   1008  CA  THR A 138      -9.453  23.056 -34.643  1.00  0.46           C  
ATOM   1009  C   THR A 138     -10.368  24.108 -34.077  1.00  0.46           C  
ATOM   1010  O   THR A 138      -9.976  24.938 -33.260  1.00  0.46           O  
ATOM   1011  CB  THR A 138      -8.900  22.235 -33.491  1.00  0.46           C  
ATOM   1012  OG1 THR A 138      -7.916  21.336 -33.971  1.00  0.46           O  
ATOM   1013  CG2 THR A 138     -10.012  21.350 -32.912  1.00  0.46           C  
ATOM   1014  N   LEU A 139     -11.629  24.107 -34.539  1.00  0.45           N  
ATOM   1015  CA  LEU A 139     -12.675  25.032 -34.155  1.00  0.45           C  
ATOM   1016  C   LEU A 139     -13.078  24.914 -32.678  1.00  0.45           C  
ATOM   1017  O   LEU A 139     -13.453  23.840 -32.210  1.00  0.45           O  
ATOM   1018  CB  LEU A 139     -13.904  24.727 -35.049  1.00  0.45           C  
ATOM   1019  CG  LEU A 139     -14.922  25.872 -35.215  1.00  0.45           C  
ATOM   1020  CD1 LEU A 139     -14.594  26.714 -36.461  1.00  0.45           C  
ATOM   1021  CD2 LEU A 139     -16.341  25.294 -35.333  1.00  0.45           C  
ATOM   1022  N   GLY A 140     -13.025  26.010 -31.887  1.00  0.43           N  
ATOM   1023  CA  GLY A 140     -13.513  25.986 -30.509  1.00  0.43           C  
ATOM   1024  C   GLY A 140     -14.983  26.267 -30.430  1.00  0.43           C  
ATOM   1025  O   GLY A 140     -15.432  27.304 -30.896  1.00  0.43           O  
ATOM   1026  N   ASN A 141     -15.762  25.391 -29.770  1.00  0.42           N  
ATOM   1027  CA  ASN A 141     -17.158  25.658 -29.496  1.00  0.42           C  
ATOM   1028  C   ASN A 141     -17.339  25.619 -27.997  1.00  0.42           C  
ATOM   1029  O   ASN A 141     -17.123  24.594 -27.357  1.00  0.42           O  
ATOM   1030  CB  ASN A 141     -18.107  24.599 -30.125  1.00  0.42           C  
ATOM   1031  CG  ASN A 141     -18.525  25.046 -31.520  1.00  0.42           C  
ATOM   1032  OD1 ASN A 141     -18.440  26.208 -31.894  1.00  0.42           O  
ATOM   1033  ND2 ASN A 141     -19.070  24.103 -32.324  1.00  0.42           N  
ATOM   1034  N   GLY A 142     -17.739  26.760 -27.405  1.00  0.40           N  
ATOM   1035  CA  GLY A 142     -18.043  26.871 -25.988  1.00  0.40           C  
ATOM   1036  C   GLY A 142     -19.487  26.609 -25.708  1.00  0.40           C  
ATOM   1037  O   GLY A 142     -20.355  26.985 -26.487  1.00  0.40           O  
ATOM   1038  N   PHE A 143     -19.792  26.032 -24.536  1.00  0.44           N  
ATOM   1039  CA  PHE A 143     -21.161  25.947 -24.080  1.00  0.44           C  
ATOM   1040  C   PHE A 143     -21.284  26.666 -22.760  1.00  0.44           C  
ATOM   1041  O   PHE A 143     -20.875  26.181 -21.711  1.00  0.44           O  
ATOM   1042  CB  PHE A 143     -21.628  24.482 -23.896  1.00  0.44           C  
ATOM   1043  CG  PHE A 143     -21.881  23.858 -25.235  1.00  0.44           C  
ATOM   1044  CD1 PHE A 143     -23.089  24.120 -25.901  1.00  0.44           C  
ATOM   1045  CD2 PHE A 143     -20.929  23.024 -25.845  1.00  0.44           C  
ATOM   1046  CE1 PHE A 143     -23.344  23.561 -27.159  1.00  0.44           C  
ATOM   1047  CE2 PHE A 143     -21.180  22.463 -27.105  1.00  0.44           C  
ATOM   1048  CZ  PHE A 143     -22.385  22.739 -27.765  1.00  0.44           C  
ATOM   1049  N   LYS A 144     -21.912  27.850 -22.792  1.00  0.44           N  
ATOM   1050  CA  LYS A 144     -22.426  28.511 -21.620  1.00  0.44           C  
ATOM   1051  C   LYS A 144     -23.899  28.188 -21.541  1.00  0.44           C  
ATOM   1052  O   LYS A 144     -24.623  28.543 -22.463  1.00  0.44           O  
ATOM   1053  CB  LYS A 144     -22.420  30.062 -21.767  1.00  0.44           C  
ATOM   1054  CG  LYS A 144     -21.085  30.757 -21.475  1.00  0.44           C  
ATOM   1055  CD  LYS A 144     -21.190  32.288 -21.643  1.00  0.44           C  
ATOM   1056  CE  LYS A 144     -19.911  33.033 -21.239  1.00  0.44           C  
ATOM   1057  NZ  LYS A 144     -20.084  34.492 -21.433  1.00  0.44           N  
ATOM   1058  N   CYS A 145     -24.396  27.604 -20.437  1.00  0.43           N  
ATOM   1059  CA  CYS A 145     -25.802  27.756 -20.091  1.00  0.43           C  
ATOM   1060  C   CYS A 145     -25.941  27.722 -18.582  1.00  0.43           C  
ATOM   1061  O   CYS A 145     -25.165  27.082 -17.877  1.00  0.43           O  
ATOM   1062  CB  CYS A 145     -26.810  26.778 -20.785  1.00  0.43           C  
ATOM   1063  SG  CYS A 145     -27.667  27.556 -22.202  1.00  0.43           S  
ATOM   1064  N   PHE A 146     -26.906  28.501 -18.060  1.00  0.42           N  
ATOM   1065  CA  PHE A 146     -27.156  28.763 -16.653  1.00  0.42           C  
ATOM   1066  C   PHE A 146     -27.945  27.684 -15.911  1.00  0.42           C  
ATOM   1067  O   PHE A 146     -28.766  26.966 -16.472  1.00  0.42           O  
ATOM   1068  CB  PHE A 146     -27.978  30.082 -16.509  1.00  0.42           C  
ATOM   1069  CG  PHE A 146     -27.140  31.333 -16.648  1.00  0.42           C  
ATOM   1070  CD1 PHE A 146     -27.000  32.195 -15.543  1.00  0.42           C  
ATOM   1071  CD2 PHE A 146     -26.571  31.723 -17.877  1.00  0.42           C  
ATOM   1072  CE1 PHE A 146     -26.317  33.413 -15.660  1.00  0.42           C  
ATOM   1073  CE2 PHE A 146     -25.880  32.938 -17.995  1.00  0.42           C  
ATOM   1074  CZ  PHE A 146     -25.755  33.783 -16.887  1.00  0.42           C  
ATOM   1075  N   GLY A 147     -27.754  27.601 -14.575  1.00  0.38           N  
ATOM   1076  CA  GLY A 147     -28.615  26.776 -13.734  1.00  0.38           C  
ATOM   1077  C   GLY A 147     -28.590  27.235 -12.302  1.00  0.38           C  
ATOM   1078  O   GLY A 147     -28.083  26.556 -11.416  1.00  0.38           O  
ATOM   1079  N   GLN A 148     -29.131  28.436 -12.033  1.00  0.43           N  
ATOM   1080  CA  GLN A 148     -29.178  29.026 -10.705  1.00  0.43           C  
ATOM   1081  C   GLN A 148     -30.261  28.407  -9.821  1.00  0.43           C  
ATOM   1082  O   GLN A 148     -31.449  28.670  -9.992  1.00  0.43           O  
ATOM   1083  CB  GLN A 148     -29.434  30.547 -10.858  1.00  0.43           C  
ATOM   1084  CG  GLN A 148     -29.571  31.371  -9.553  1.00  0.43           C  
ATOM   1085  CD  GLN A 148     -29.739  32.839  -9.936  1.00  0.43           C  
ATOM   1086  OE1 GLN A 148     -29.747  33.198 -11.120  1.00  0.43           O  
ATOM   1087  NE2 GLN A 148     -29.885  33.737  -8.943  1.00  0.43           N  
ATOM   1088  N   LEU A 149     -29.877  27.574  -8.828  1.00  0.47           N  
ATOM   1089  CA  LEU A 149     -30.826  26.947  -7.920  1.00  0.47           C  
ATOM   1090  C   LEU A 149     -30.816  27.579  -6.542  1.00  0.47           C  
ATOM   1091  O   LEU A 149     -30.041  27.232  -5.656  1.00  0.47           O  
ATOM   1092  CB  LEU A 149     -30.593  25.418  -7.784  1.00  0.47           C  
ATOM   1093  CG  LEU A 149     -31.019  24.609  -9.030  1.00  0.47           C  
ATOM   1094  CD1 LEU A 149     -30.587  23.140  -8.894  1.00  0.47           C  
ATOM   1095  CD2 LEU A 149     -32.538  24.677  -9.287  1.00  0.47           C  
ATOM   1096  N   ASN A 150     -31.773  28.492  -6.312  1.00  0.40           N  
ATOM   1097  CA  ASN A 150     -32.141  28.952  -4.991  1.00  0.40           C  
ATOM   1098  C   ASN A 150     -33.060  27.928  -4.346  1.00  0.40           C  
ATOM   1099  O   ASN A 150     -34.150  27.689  -4.856  1.00  0.40           O  
ATOM   1100  CB  ASN A 150     -32.982  30.254  -5.077  1.00  0.40           C  
ATOM   1101  CG  ASN A 150     -32.059  31.444  -5.266  1.00  0.40           C  
ATOM   1102  OD1 ASN A 150     -30.974  31.509  -4.701  1.00  0.40           O  
ATOM   1103  ND2 ASN A 150     -32.511  32.461  -6.034  1.00  0.40           N  
ATOM   1104  N   CYS A 151     -32.690  27.337  -3.192  1.00  0.41           N  
ATOM   1105  CA  CYS A 151     -33.659  26.602  -2.390  1.00  0.41           C  
ATOM   1106  C   CYS A 151     -33.304  26.673  -0.915  1.00  0.41           C  
ATOM   1107  O   CYS A 151     -32.571  25.856  -0.371  1.00  0.41           O  
ATOM   1108  CB  CYS A 151     -33.921  25.126  -2.828  1.00  0.41           C  
ATOM   1109  SG  CYS A 151     -35.365  24.343  -2.011  1.00  0.41           S  
ATOM   1110  N   LEU A 152     -33.889  27.691  -0.267  1.00  0.43           N  
ATOM   1111  CA  LEU A 152     -34.451  27.702   1.069  1.00  0.43           C  
ATOM   1112  C   LEU A 152     -33.968  26.819   2.221  1.00  0.43           C  
ATOM   1113  O   LEU A 152     -34.319  25.653   2.385  1.00  0.43           O  
ATOM   1114  CB  LEU A 152     -35.972  27.510   0.909  1.00  0.43           C  
ATOM   1115  CG  LEU A 152     -36.698  28.760   0.373  1.00  0.43           C  
ATOM   1116  CD1 LEU A 152     -38.015  28.375  -0.317  1.00  0.43           C  
ATOM   1117  CD2 LEU A 152     -36.959  29.759   1.515  1.00  0.43           C  
ATOM   1118  N   SER A 153     -33.247  27.506   3.123  1.00  0.39           N  
ATOM   1119  CA  SER A 153     -33.272  27.398   4.577  1.00  0.39           C  
ATOM   1120  C   SER A 153     -34.226  26.442   5.293  1.00  0.39           C  
ATOM   1121  O   SER A 153     -35.443  26.577   5.271  1.00  0.39           O  
ATOM   1122  CB  SER A 153     -33.534  28.813   5.186  1.00  0.39           C  
ATOM   1123  OG  SER A 153     -34.649  29.460   4.572  1.00  0.39           O  
ATOM   1124  N   LYS A 154     -33.657  25.506   6.083  1.00  0.39           N  
ATOM   1125  CA  LYS A 154     -34.309  25.097   7.313  1.00  0.39           C  
ATOM   1126  C   LYS A 154     -33.312  25.185   8.444  1.00  0.39           C  
ATOM   1127  O   LYS A 154     -32.399  24.375   8.571  1.00  0.39           O  
ATOM   1128  CB  LYS A 154     -34.931  23.681   7.270  1.00  0.39           C  
ATOM   1129  CG  LYS A 154     -36.311  23.726   6.603  1.00  0.39           C  
ATOM   1130  CD  LYS A 154     -37.040  22.381   6.610  1.00  0.39           C  
ATOM   1131  CE  LYS A 154     -38.436  22.509   5.998  1.00  0.39           C  
ATOM   1132  NZ  LYS A 154     -39.094  21.188   5.983  1.00  0.39           N  
ATOM   1133  N   SER A 155     -33.481  26.192   9.320  1.00  0.43           N  
ATOM   1134  CA  SER A 155     -32.778  26.300  10.580  1.00  0.43           C  
ATOM   1135  C   SER A 155     -33.362  25.339  11.604  1.00  0.43           C  
ATOM   1136  O   SER A 155     -34.530  25.413  11.974  1.00  0.43           O  
ATOM   1137  CB  SER A 155     -32.824  27.753  11.144  1.00  0.43           C  
ATOM   1138  OG  SER A 155     -34.117  28.339  10.995  1.00  0.43           O  
ATOM   1139  N   PHE A 156     -32.550  24.391  12.114  1.00  0.43           N  
ATOM   1140  CA  PHE A 156     -32.981  23.532  13.202  1.00  0.43           C  
ATOM   1141  C   PHE A 156     -32.650  24.172  14.530  1.00  0.43           C  
ATOM   1142  O   PHE A 156     -31.509  24.198  14.985  1.00  0.43           O  
ATOM   1143  CB  PHE A 156     -32.345  22.122  13.146  1.00  0.43           C  
ATOM   1144  CG  PHE A 156     -33.020  21.309  12.074  1.00  0.43           C  
ATOM   1145  CD1 PHE A 156     -34.235  20.656  12.353  1.00  0.43           C  
ATOM   1146  CD2 PHE A 156     -32.463  21.186  10.790  1.00  0.43           C  
ATOM   1147  CE1 PHE A 156     -34.872  19.881  11.374  1.00  0.43           C  
ATOM   1148  CE2 PHE A 156     -33.098  20.413   9.807  1.00  0.43           C  
ATOM   1149  CZ  PHE A 156     -34.300  19.757  10.101  1.00  0.43           C  
ATOM   1150  N   GLN A 157     -33.682  24.708  15.194  1.00  0.51           N  
ATOM   1151  CA  GLN A 157     -33.571  25.269  16.518  1.00  0.51           C  
ATOM   1152  C   GLN A 157     -33.762  24.146  17.537  1.00  0.51           C  
ATOM   1153  O   GLN A 157     -34.780  23.457  17.441  1.00  0.51           O  
ATOM   1154  CB  GLN A 157     -34.675  26.346  16.700  1.00  0.51           C  
ATOM   1155  CG  GLN A 157     -34.308  27.528  17.634  1.00  0.51           C  
ATOM   1156  CD  GLN A 157     -35.405  28.599  17.570  1.00  0.51           C  
ATOM   1157  OE1 GLN A 157     -36.473  28.401  17.003  1.00  0.51           O  
ATOM   1158  NE2 GLN A 157     -35.142  29.797  18.147  1.00  0.51           N  
ATOM   1159  N   PRO A 158     -32.895  23.871  18.508  1.00  0.50           N  
ATOM   1160  CA  PRO A 158     -33.154  22.744  19.395  1.00  0.50           C  
ATOM   1161  C   PRO A 158     -33.942  23.231  20.581  1.00  0.50           C  
ATOM   1162  O   PRO A 158     -33.498  24.090  21.336  1.00  0.50           O  
ATOM   1163  CB  PRO A 158     -31.771  22.216  19.811  1.00  0.50           C  
ATOM   1164  CG  PRO A 158     -30.809  23.384  19.554  1.00  0.50           C  
ATOM   1165  CD  PRO A 158     -31.464  24.166  18.410  1.00  0.50           C  
ATOM   1166  N   LEU A 159     -35.157  22.688  20.737  1.00  0.43           N  
ATOM   1167  CA  LEU A 159     -36.057  23.029  21.804  1.00  0.43           C  
ATOM   1168  C   LEU A 159     -35.500  22.685  23.188  1.00  0.43           C  
ATOM   1169  O   LEU A 159     -35.087  21.560  23.460  1.00  0.43           O  
ATOM   1170  CB  LEU A 159     -37.380  22.266  21.561  1.00  0.43           C  
ATOM   1171  CG  LEU A 159     -38.630  22.859  22.236  1.00  0.43           C  
ATOM   1172  CD1 LEU A 159     -39.185  24.047  21.432  1.00  0.43           C  
ATOM   1173  CD2 LEU A 159     -39.704  21.768  22.366  1.00  0.43           C  
ATOM   1174  N   SER A 160     -35.475  23.659  24.112  1.00  0.40           N  
ATOM   1175  CA  SER A 160     -35.129  23.445  25.501  1.00  0.40           C  
ATOM   1176  C   SER A 160     -36.233  22.720  26.256  1.00  0.40           C  
ATOM   1177  O   SER A 160     -37.373  22.654  25.808  1.00  0.40           O  
ATOM   1178  CB  SER A 160     -34.807  24.793  26.205  1.00  0.40           C  
ATOM   1179  OG  SER A 160     -35.762  25.797  25.853  1.00  0.40           O  
ATOM   1180  N   HIS A 161     -35.860  22.149  27.427  1.00  0.42           N  
ATOM   1181  CA  HIS A 161     -36.736  21.790  28.541  1.00  0.42           C  
ATOM   1182  C   HIS A 161     -36.936  20.320  28.813  1.00  0.42           C  
ATOM   1183  O   HIS A 161     -37.958  19.743  28.467  1.00  0.42           O  
ATOM   1184  CB  HIS A 161     -38.141  22.434  28.600  1.00  0.42           C  
ATOM   1185  CG  HIS A 161     -38.103  23.912  28.479  1.00  0.42           C  
ATOM   1186  ND1 HIS A 161     -37.436  24.652  29.438  1.00  0.42           N  
ATOM   1187  CD2 HIS A 161     -38.641  24.721  27.537  1.00  0.42           C  
ATOM   1188  CE1 HIS A 161     -37.586  25.902  29.057  1.00  0.42           C  
ATOM   1189  NE2 HIS A 161     -38.306  26.003  27.911  1.00  0.42           N  
ATOM   1190  N   TYR A 162     -36.029  19.707  29.591  1.00  0.41           N  
ATOM   1191  CA  TYR A 162     -36.466  18.713  30.549  1.00  0.41           C  
ATOM   1192  C   TYR A 162     -35.865  19.118  31.877  1.00  0.41           C  
ATOM   1193  O   TYR A 162     -34.674  18.969  32.127  1.00  0.41           O  
ATOM   1194  CB  TYR A 162     -36.079  17.248  30.200  1.00  0.41           C  
ATOM   1195  CG  TYR A 162     -37.218  16.624  29.458  1.00  0.41           C  
ATOM   1196  CD1 TYR A 162     -38.312  16.119  30.182  1.00  0.41           C  
ATOM   1197  CD2 TYR A 162     -37.246  16.594  28.055  1.00  0.41           C  
ATOM   1198  CE1 TYR A 162     -39.426  15.599  29.511  1.00  0.41           C  
ATOM   1199  CE2 TYR A 162     -38.363  16.078  27.382  1.00  0.41           C  
ATOM   1200  CZ  TYR A 162     -39.450  15.583  28.113  1.00  0.41           C  
ATOM   1201  OH  TYR A 162     -40.583  15.085  27.447  1.00  0.41           O  
ATOM   1202  N   ARG A 163     -36.705  19.674  32.770  1.00  0.39           N  
ATOM   1203  CA  ARG A 163     -36.318  20.088  34.103  1.00  0.39           C  
ATOM   1204  C   ARG A 163     -36.599  18.932  35.043  1.00  0.39           C  
ATOM   1205  O   ARG A 163     -37.738  18.699  35.443  1.00  0.39           O  
ATOM   1206  CB  ARG A 163     -37.150  21.337  34.513  1.00  0.39           C  
ATOM   1207  CG  ARG A 163     -36.693  22.084  35.786  1.00  0.39           C  
ATOM   1208  CD  ARG A 163     -37.709  23.163  36.213  1.00  0.39           C  
ATOM   1209  NE  ARG A 163     -37.012  24.500  36.282  1.00  0.39           N  
ATOM   1210  CZ  ARG A 163     -37.302  25.473  37.159  1.00  0.39           C  
ATOM   1211  NH1 ARG A 163     -38.163  25.276  38.151  1.00  0.39           N  
ATOM   1212  NH2 ARG A 163     -36.738  26.674  37.044  1.00  0.39           N  
ATOM   1213  N   LEU A 164     -35.566  18.140  35.385  1.00  0.49           N  
ATOM   1214  CA  LEU A 164     -35.725  16.961  36.212  1.00  0.49           C  
ATOM   1215  C   LEU A 164     -36.039  17.322  37.661  1.00  0.49           C  
ATOM   1216  O   LEU A 164     -35.342  18.108  38.298  1.00  0.49           O  
ATOM   1217  CB  LEU A 164     -34.486  16.047  36.068  1.00  0.49           C  
ATOM   1218  CG  LEU A 164     -34.621  14.632  36.670  1.00  0.49           C  
ATOM   1219  CD1 LEU A 164     -35.746  13.805  36.017  1.00  0.49           C  
ATOM   1220  CD2 LEU A 164     -33.280  13.898  36.520  1.00  0.49           C  
ATOM   1221  N   GLY A 165     -37.177  16.821  38.183  1.00  0.43           N  
ATOM   1222  CA  GLY A 165     -37.716  17.276  39.457  1.00  0.43           C  
ATOM   1223  C   GLY A 165     -36.942  16.936  40.706  1.00  0.43           C  
ATOM   1224  O   GLY A 165     -36.331  15.879  40.837  1.00  0.43           O  
ATOM   1225  N   SER A 166     -37.030  17.826  41.710  1.00  0.40           N  
ATOM   1226  CA  SER A 166     -36.588  17.585  43.070  1.00  0.40           C  
ATOM   1227  C   SER A 166     -37.258  16.419  43.754  1.00  0.40           C  
ATOM   1228  O   SER A 166     -38.474  16.396  43.936  1.00  0.40           O  
ATOM   1229  CB  SER A 166     -36.930  18.787  43.983  1.00  0.40           C  
ATOM   1230  OG  SER A 166     -36.304  19.970  43.494  1.00  0.40           O  
ATOM   1231  N   PHE A 167     -36.464  15.457  44.250  1.00  0.47           N  
ATOM   1232  CA  PHE A 167     -36.951  14.469  45.188  1.00  0.47           C  
ATOM   1233  C   PHE A 167     -37.156  15.117  46.553  1.00  0.47           C  
ATOM   1234  O   PHE A 167     -36.202  15.358  47.286  1.00  0.47           O  
ATOM   1235  CB  PHE A 167     -35.968  13.276  45.362  1.00  0.47           C  
ATOM   1236  CG  PHE A 167     -36.308  12.183  44.396  1.00  0.47           C  
ATOM   1237  CD1 PHE A 167     -37.192  11.164  44.793  1.00  0.47           C  
ATOM   1238  CD2 PHE A 167     -35.766  12.156  43.102  1.00  0.47           C  
ATOM   1239  CE1 PHE A 167     -37.493  10.106  43.926  1.00  0.47           C  
ATOM   1240  CE2 PHE A 167     -36.064  11.098  42.231  1.00  0.47           C  
ATOM   1241  CZ  PHE A 167     -36.919  10.068  42.647  1.00  0.47           C  
ATOM   1242  N   GLY A 168     -38.417  15.421  46.938  1.00  0.42           N  
ATOM   1243  CA  GLY A 168     -38.764  15.678  48.331  1.00  0.42           C  
ATOM   1244  C   GLY A 168     -38.819  14.378  49.112  1.00  0.42           C  
ATOM   1245  O   GLY A 168     -38.680  13.305  48.540  1.00  0.42           O  
ATOM   1246  N   TYR A 169     -39.078  14.466  50.431  1.00  0.37           N  
ATOM   1247  CA  TYR A 169     -39.395  13.366  51.340  1.00  0.37           C  
ATOM   1248  C   TYR A 169     -38.218  12.856  52.165  1.00  0.37           C  
ATOM   1249  O   TYR A 169     -37.636  11.810  51.900  1.00  0.37           O  
ATOM   1250  CB  TYR A 169     -40.289  12.182  50.849  1.00  0.37           C  
ATOM   1251  CG  TYR A 169     -41.696  12.636  50.596  1.00  0.37           C  
ATOM   1252  CD1 TYR A 169     -42.576  12.757  51.687  1.00  0.37           C  
ATOM   1253  CD2 TYR A 169     -42.156  12.950  49.306  1.00  0.37           C  
ATOM   1254  CE1 TYR A 169     -43.900  13.169  51.494  1.00  0.37           C  
ATOM   1255  CE2 TYR A 169     -43.484  13.365  49.110  1.00  0.37           C  
ATOM   1256  CZ  TYR A 169     -44.353  13.467  50.205  1.00  0.37           C  
ATOM   1257  OH  TYR A 169     -45.690  13.861  50.017  1.00  0.37           O  
ATOM   1258  N   ARG A 170     -37.920  13.568  53.274  1.00  0.44           N  
ATOM   1259  CA  ARG A 170     -38.170  13.055  54.617  1.00  0.44           C  
ATOM   1260  C   ARG A 170     -37.813  14.048  55.718  1.00  0.44           C  
ATOM   1261  O   ARG A 170     -36.671  14.199  56.139  1.00  0.44           O  
ATOM   1262  CB  ARG A 170     -37.561  11.650  54.957  1.00  0.44           C  
ATOM   1263  CG  ARG A 170     -36.021  11.498  54.891  1.00  0.44           C  
ATOM   1264  CD  ARG A 170     -35.531  10.086  55.233  1.00  0.44           C  
ATOM   1265  NE  ARG A 170     -34.028  10.111  55.148  1.00  0.44           N  
ATOM   1266  CZ  ARG A 170     -33.193  10.454  56.140  1.00  0.44           C  
ATOM   1267  NH1 ARG A 170     -33.632  10.839  57.332  1.00  0.44           N  
ATOM   1268  NH2 ARG A 170     -31.878  10.437  55.923  1.00  0.44           N  
ATOM   1269  N   SER A 171     -38.819  14.751  56.268  1.00  0.40           N  
ATOM   1270  CA  SER A 171     -38.654  15.515  57.485  1.00  0.40           C  
ATOM   1271  C   SER A 171     -39.015  14.622  58.659  1.00  0.40           C  
ATOM   1272  O   SER A 171     -40.119  14.097  58.762  1.00  0.40           O  
ATOM   1273  CB  SER A 171     -39.511  16.814  57.506  1.00  0.40           C  
ATOM   1274  OG  SER A 171     -40.850  16.571  57.072  1.00  0.40           O  
ATOM   1275  N   TYR A 172     -38.068  14.408  59.593  1.00  0.46           N  
ATOM   1276  CA  TYR A 172     -38.377  13.795  60.872  1.00  0.46           C  
ATOM   1277  C   TYR A 172     -38.800  14.883  61.835  1.00  0.46           C  
ATOM   1278  O   TYR A 172     -38.068  15.840  62.076  1.00  0.46           O  
ATOM   1279  CB  TYR A 172     -37.178  13.024  61.499  1.00  0.46           C  
ATOM   1280  CG  TYR A 172     -37.203  11.584  61.068  1.00  0.46           C  
ATOM   1281  CD1 TYR A 172     -37.850  10.639  61.882  1.00  0.46           C  
ATOM   1282  CD2 TYR A 172     -36.594  11.158  59.874  1.00  0.46           C  
ATOM   1283  CE1 TYR A 172     -37.865   9.284  61.527  1.00  0.46           C  
ATOM   1284  CE2 TYR A 172     -36.605   9.798  59.518  1.00  0.46           C  
ATOM   1285  CZ  TYR A 172     -37.239   8.864  60.352  1.00  0.46           C  
ATOM   1286  OH  TYR A 172     -37.254   7.492  60.031  1.00  0.46           O  
ATOM   1287  N   GLN A 173     -40.006  14.749  62.421  1.00  0.48           N  
ATOM   1288  CA  GLN A 173     -40.436  15.523  63.571  1.00  0.48           C  
ATOM   1289  C   GLN A 173     -39.483  15.312  64.754  1.00  0.48           C  
ATOM   1290  O   GLN A 173     -39.114  14.189  65.084  1.00  0.48           O  
ATOM   1291  CB  GLN A 173     -41.886  15.102  63.915  1.00  0.48           C  
ATOM   1292  CG  GLN A 173     -42.909  15.555  62.837  1.00  0.48           C  
ATOM   1293  CD  GLN A 173     -44.163  14.673  62.803  1.00  0.48           C  
ATOM   1294  OE1 GLN A 173     -44.167  13.508  63.178  1.00  0.48           O  
ATOM   1295  NE2 GLN A 173     -45.275  15.235  62.268  1.00  0.48           N  
ATOM   1296  N   ASP A 174     -38.918  16.391  65.322  1.00  0.35           N  
ATOM   1297  CA  ASP A 174     -39.519  17.300  66.279  1.00  0.35           C  
ATOM   1298  C   ASP A 174     -39.787  16.693  67.664  1.00  0.35           C  
ATOM   1299  O   ASP A 174     -40.905  16.321  68.016  1.00  0.35           O  
ATOM   1300  CB  ASP A 174     -40.698  18.155  65.738  1.00  0.35           C  
ATOM   1301  CG  ASP A 174     -40.810  19.485  66.474  1.00  0.35           C  
ATOM   1302  OD1 ASP A 174     -39.948  19.768  67.347  1.00  0.35           O  
ATOM   1303  OD2 ASP A 174     -41.763  20.233  66.147  1.00  0.35           O  
ATOM   1304  N   LEU A 175     -38.728  16.577  68.494  1.00  0.50           N  
ATOM   1305  CA  LEU A 175     -38.871  16.307  69.917  1.00  0.50           C  
ATOM   1306  C   LEU A 175     -38.369  17.468  70.749  1.00  0.50           C  
ATOM   1307  O   LEU A 175     -37.307  17.418  71.369  1.00  0.50           O  
ATOM   1308  CB  LEU A 175     -38.188  14.996  70.387  1.00  0.50           C  
ATOM   1309  CG  LEU A 175     -39.021  13.727  70.110  1.00  0.50           C  
ATOM   1310  CD1 LEU A 175     -38.201  12.472  70.447  1.00  0.50           C  
ATOM   1311  CD2 LEU A 175     -40.338  13.707  70.910  1.00  0.50           C  
ATOM   1312  N   GLY A 176     -39.145  18.561  70.800  1.00  0.40           N  
ATOM   1313  CA  GLY A 176     -38.888  19.668  71.707  1.00  0.40           C  
ATOM   1314  C   GLY A 176     -39.399  19.490  73.112  1.00  0.40           C  
ATOM   1315  O   GLY A 176     -40.590  19.634  73.363  1.00  0.40           O  
ATOM   1316  N   PHE A 177     -38.511  19.270  74.099  1.00  0.51           N  
ATOM   1317  CA  PHE A 177     -38.860  19.509  75.494  1.00  0.51           C  
ATOM   1318  C   PHE A 177     -37.804  20.440  76.088  1.00  0.51           C  
ATOM   1319  O   PHE A 177     -36.605  20.190  76.001  1.00  0.51           O  
ATOM   1320  CB  PHE A 177     -39.048  18.234  76.373  1.00  0.51           C  
ATOM   1321  CG  PHE A 177     -40.220  17.401  75.899  1.00  0.51           C  
ATOM   1322  CD1 PHE A 177     -41.524  17.638  76.379  1.00  0.51           C  
ATOM   1323  CD2 PHE A 177     -40.023  16.360  74.973  1.00  0.51           C  
ATOM   1324  CE1 PHE A 177     -42.602  16.847  75.949  1.00  0.51           C  
ATOM   1325  CE2 PHE A 177     -41.098  15.570  74.541  1.00  0.51           C  
ATOM   1326  CZ  PHE A 177     -42.387  15.812  75.031  1.00  0.51           C  
ATOM   1327  N   ILE A 178     -38.259  21.586  76.639  1.00  0.47           N  
ATOM   1328  CA  ILE A 178     -37.494  22.746  77.102  1.00  0.47           C  
ATOM   1329  C   ILE A 178     -36.896  22.555  78.520  1.00  0.47           C  
ATOM   1330  O   ILE A 178     -37.502  21.826  79.306  1.00  0.47           O  
ATOM   1331  CB  ILE A 178     -38.445  23.950  76.972  1.00  0.47           C  
ATOM   1332  CG1 ILE A 178     -38.610  24.256  75.459  1.00  0.47           C  
ATOM   1333  CG2 ILE A 178     -38.022  25.206  77.770  1.00  0.47           C  
ATOM   1334  CD1 ILE A 178     -39.627  25.364  75.175  1.00  0.47           C  
ATOM   1335  N   PRO A 179     -35.742  23.122  78.941  1.00  0.53           N  
ATOM   1336  CA  PRO A 179     -35.142  22.816  80.245  1.00  0.53           C  
ATOM   1337  C   PRO A 179     -35.626  23.683  81.413  1.00  0.53           C  
ATOM   1338  O   PRO A 179     -36.060  24.820  81.236  1.00  0.53           O  
ATOM   1339  CB  PRO A 179     -33.644  23.089  79.992  1.00  0.53           C  
ATOM   1340  CG  PRO A 179     -33.639  24.258  79.002  1.00  0.53           C  
ATOM   1341  CD  PRO A 179     -34.861  23.968  78.122  1.00  0.53           C  
ATOM   1342  N   SER A 180     -35.503  23.145  82.644  1.00  0.41           N  
ATOM   1343  CA  SER A 180     -35.608  23.825  83.924  1.00  0.41           C  
ATOM   1344  C   SER A 180     -34.546  23.120  84.780  1.00  0.41           C  
ATOM   1345  O   SER A 180     -34.339  21.924  84.603  1.00  0.41           O  
ATOM   1346  CB  SER A 180     -37.056  23.693  84.516  1.00  0.41           C  
ATOM   1347  OG  SER A 180     -37.502  22.334  84.565  1.00  0.41           O  
ATOM   1348  N   GLY A 181     -33.738  23.750  85.670  1.00  0.36           N  
ATOM   1349  CA  GLY A 181     -33.521  25.159  85.965  1.00  0.36           C  
ATOM   1350  C   GLY A 181     -33.082  25.368  87.411  1.00  0.36           C  
ATOM   1351  O   GLY A 181     -33.940  25.328  88.284  1.00  0.36           O  
ATOM   1352  N   PHE A 182     -31.771  25.658  87.686  1.00  0.39           N  
ATOM   1353  CA  PHE A 182     -31.222  26.046  89.009  1.00  0.39           C  
ATOM   1354  C   PHE A 182     -31.100  24.893  90.063  1.00  0.39           C  
ATOM   1355  O   PHE A 182     -31.900  23.965  90.074  1.00  0.39           O  
ATOM   1356  CB  PHE A 182     -31.978  27.301  89.555  1.00  0.39           C  
ATOM   1357  CG  PHE A 182     -31.913  28.474  88.590  1.00  0.39           C  
ATOM   1358  CD1 PHE A 182     -30.756  29.271  88.523  1.00  0.39           C  
ATOM   1359  CD2 PHE A 182     -33.010  28.825  87.775  1.00  0.39           C  
ATOM   1360  CE1 PHE A 182     -30.697  30.398  87.691  1.00  0.39           C  
ATOM   1361  CE2 PHE A 182     -32.950  29.941  86.925  1.00  0.39           C  
ATOM   1362  CZ  PHE A 182     -31.795  30.732  86.890  1.00  0.39           C  
ATOM   1363  N   SER A 183     -30.113  24.796  91.003  1.00  0.39           N  
ATOM   1364  CA  SER A 183     -28.924  25.568  91.365  1.00  0.39           C  
ATOM   1365  C   SER A 183     -28.060  24.685  92.267  1.00  0.39           C  
ATOM   1366  O   SER A 183     -28.321  23.497  92.400  1.00  0.39           O  
ATOM   1367  CB  SER A 183     -29.163  26.973  91.991  1.00  0.39           C  
ATOM   1368  OG  SER A 183     -28.660  27.974  91.105  1.00  0.39           O  
ATOM   1369  N   ALA A 184     -26.943  25.199  92.816  1.00  0.56           N  
ATOM   1370  CA  ALA A 184     -25.809  24.408  93.279  1.00  0.56           C  
ATOM   1371  C   ALA A 184     -25.570  24.238  94.794  1.00  0.56           C  
ATOM   1372  O   ALA A 184     -26.100  25.004  95.592  1.00  0.56           O  
ATOM   1373  CB  ALA A 184     -24.567  25.159  92.767  1.00  0.56           C  
ATOM   1374  N   SER A 185     -24.651  23.294  95.176  1.00  0.33           N  
ATOM   1375  CA  SER A 185     -23.635  23.486  96.248  1.00  0.33           C  
ATOM   1376  C   SER A 185     -22.823  22.287  96.785  1.00  0.33           C  
ATOM   1377  O   SER A 185     -23.281  21.154  96.824  1.00  0.33           O  
ATOM   1378  CB  SER A 185     -23.948  24.412  97.485  1.00  0.33           C  
ATOM   1379  OG  SER A 185     -24.848  23.870  98.435  1.00  0.33           O  
ATOM   1380  N   ARG A 186     -21.558  22.588  97.232  1.00  0.36           N  
ATOM   1381  CA  ARG A 186     -20.700  21.827  98.159  1.00  0.36           C  
ATOM   1382  C   ARG A 186     -19.772  20.789  97.489  1.00  0.36           C  
ATOM   1383  O   ARG A 186     -20.251  19.871  96.838  1.00  0.36           O  
ATOM   1384  CB  ARG A 186     -21.435  21.259  99.420  1.00  0.36           C  
ATOM   1385  CG  ARG A 186     -22.279  22.318 100.167  1.00  0.36           C  
ATOM   1386  CD  ARG A 186     -22.901  21.844 101.483  1.00  0.36           C  
ATOM   1387  NE  ARG A 186     -23.890  22.902 101.897  1.00  0.36           N  
ATOM   1388  CZ  ARG A 186     -24.386  23.022 103.137  1.00  0.36           C  
ATOM   1389  NH1 ARG A 186     -23.970  22.228 104.118  1.00  0.36           N  
ATOM   1390  NH2 ARG A 186     -25.326  23.925 103.411  1.00  0.36           N  
ATOM   1391  N   TYR A 187     -18.414  20.822  97.518  1.00  0.37           N  
ATOM   1392  CA  TYR A 187     -17.379  21.235  98.478  1.00  0.37           C  
ATOM   1393  C   TYR A 187     -16.596  20.054  99.083  1.00  0.37           C  
ATOM   1394  O   TYR A 187     -17.078  19.389  99.988  1.00  0.37           O  
ATOM   1395  CB  TYR A 187     -17.741  22.198  99.665  1.00  0.37           C  
ATOM   1396  CG  TYR A 187     -17.430  23.652  99.402  1.00  0.37           C  
ATOM   1397  CD1 TYR A 187     -16.138  24.037  99.001  1.00  0.37           C  
ATOM   1398  CD2 TYR A 187     -18.360  24.661  99.707  1.00  0.37           C  
ATOM   1399  CE1 TYR A 187     -15.746  25.378  99.007  1.00  0.37           C  
ATOM   1400  CE2 TYR A 187     -17.996  26.016  99.629  1.00  0.37           C  
ATOM   1401  CZ  TYR A 187     -16.679  26.367  99.306  1.00  0.37           C  
ATOM   1402  OH  TYR A 187     -16.267  27.711  99.260  1.00  0.37           O  
ATOM   1403  N   ILE A 188     -15.319  19.909  98.633  1.00  0.36           N  
ATOM   1404  CA  ILE A 188     -14.114  19.382  99.319  1.00  0.36           C  
ATOM   1405  C   ILE A 188     -14.010  17.918  99.799  1.00  0.36           C  
ATOM   1406  O   ILE A 188     -14.921  17.366 100.394  1.00  0.36           O  
ATOM   1407  CB  ILE A 188     -13.542  20.268 100.451  1.00  0.36           C  
ATOM   1408  CG1 ILE A 188     -13.977  21.734 100.308  1.00  0.36           C  
ATOM   1409  CG2 ILE A 188     -11.994  20.249 100.443  1.00  0.36           C  
ATOM   1410  CD1 ILE A 188     -13.547  22.697 101.420  1.00  0.36           C  
ATOM   1411  N   THR A 189     -12.792  17.349  99.590  1.00  0.31           N  
ATOM   1412  CA  THR A 189     -12.000  16.336 100.333  1.00  0.31           C  
ATOM   1413  C   THR A 189     -11.841  15.022  99.555  1.00  0.31           C  
ATOM   1414  O   THR A 189     -12.794  14.306  99.298  1.00  0.31           O  
ATOM   1415  CB  THR A 189     -12.111  16.142 101.873  1.00  0.31           C  
ATOM   1416  OG1 THR A 189     -13.380  15.662 102.276  1.00  0.31           O  
ATOM   1417  CG2 THR A 189     -11.817  17.435 102.649  1.00  0.31           C  
ATOM   1418  N   ASN A 190     -10.658  14.628  99.010  1.00  0.37           N  
ATOM   1419  CA  ASN A 190      -9.267  14.606  99.472  1.00  0.37           C  
ATOM   1420  C   ASN A 190      -8.989  13.443 100.431  1.00  0.37           C  
ATOM   1421  O   ASN A 190      -9.313  13.553 101.607  1.00  0.37           O  
ATOM   1422  CB  ASN A 190      -8.672  15.905 100.128  1.00  0.37           C  
ATOM   1423  CG  ASN A 190      -7.139  15.870 100.219  1.00  0.37           C  
ATOM   1424  OD1 ASN A 190      -6.469  15.093  99.546  1.00  0.37           O  
ATOM   1425  ND2 ASN A 190      -6.558  16.741 101.078  1.00  0.37           N  
ATOM   1426  N   SER A 191      -8.259  12.409  99.951  1.00  0.39           N  
ATOM   1427  CA  SER A 191      -7.298  11.616 100.720  1.00  0.39           C  
ATOM   1428  C   SER A 191      -6.700  10.442  99.971  1.00  0.39           C  
ATOM   1429  O   SER A 191      -7.222   9.934  98.983  1.00  0.39           O  
ATOM   1430  CB  SER A 191      -7.577  11.243 102.214  1.00  0.39           C  
ATOM   1431  OG  SER A 191      -8.712  10.396 102.359  1.00  0.39           O  
ATOM   1432  N   CYS A 192      -5.467  10.090 100.380  1.00  0.36           N  
ATOM   1433  CA  CYS A 192      -4.536   9.282  99.625  1.00  0.36           C  
ATOM   1434  C   CYS A 192      -4.236   7.920 100.251  1.00  0.36           C  
ATOM   1435  O   CYS A 192      -4.389   7.731 101.450  1.00  0.36           O  
ATOM   1436  CB  CYS A 192      -3.157  10.011  99.615  1.00  0.36           C  
ATOM   1437  SG  CYS A 192      -3.196  11.713  98.968  1.00  0.36           S  
ATOM   1438  N   GLN A 193      -3.672   6.997  99.436  1.00  0.34           N  
ATOM   1439  CA  GLN A 193      -2.563   6.123  99.835  1.00  0.34           C  
ATOM   1440  C   GLN A 193      -2.722   4.807 100.615  1.00  0.34           C  
ATOM   1441  O   GLN A 193      -3.190   4.766 101.743  1.00  0.34           O  
ATOM   1442  CB  GLN A 193      -1.381   6.912 100.472  1.00  0.34           C  
ATOM   1443  CG  GLN A 193      -0.318   7.331  99.433  1.00  0.34           C  
ATOM   1444  CD  GLN A 193       0.823   8.092 100.107  1.00  0.34           C  
ATOM   1445  OE1 GLN A 193       0.862   8.296 101.312  1.00  0.34           O  
ATOM   1446  NE2 GLN A 193       1.817   8.513  99.290  1.00  0.34           N  
ATOM   1447  N   ARG A 194      -2.112   3.726 100.046  1.00  0.32           N  
ATOM   1448  CA  ARG A 194      -1.527   2.610 100.795  1.00  0.32           C  
ATOM   1449  C   ARG A 194      -2.511   1.503 101.287  1.00  0.32           C  
ATOM   1450  O   ARG A 194      -3.687   1.742 101.533  1.00  0.32           O  
ATOM   1451  CB  ARG A 194      -0.505   3.158 101.858  1.00  0.32           C  
ATOM   1452  CG  ARG A 194       0.848   3.663 101.279  1.00  0.32           C  
ATOM   1453  CD  ARG A 194       1.800   4.195 102.364  1.00  0.32           C  
ATOM   1454  NE  ARG A 194       3.146   4.453 101.730  1.00  0.32           N  
ATOM   1455  CZ  ARG A 194       4.273   4.639 102.434  1.00  0.32           C  
ATOM   1456  NH1 ARG A 194       4.270   4.567 103.760  1.00  0.32           N  
ATOM   1457  NH2 ARG A 194       5.421   4.923 101.820  1.00  0.32           N  
ATOM   1458  N   GLN A 195      -2.128   0.201 101.389  1.00  0.37           N  
ATOM   1459  CA  GLN A 195      -0.814  -0.388 101.545  1.00  0.37           C  
ATOM   1460  C   GLN A 195      -0.795  -1.857 101.086  1.00  0.37           C  
ATOM   1461  O   GLN A 195      -1.813  -2.536 101.135  1.00  0.37           O  
ATOM   1462  CB  GLN A 195      -0.514  -0.335 103.069  1.00  0.37           C  
ATOM   1463  CG  GLN A 195       0.923   0.098 103.449  1.00  0.37           C  
ATOM   1464  CD  GLN A 195       0.953   0.793 104.819  1.00  0.37           C  
ATOM   1465  OE1 GLN A 195      -0.025   0.893 105.543  1.00  0.37           O  
ATOM   1466  NE2 GLN A 195       2.134   1.341 105.195  1.00  0.37           N  
ATOM   1467  N   ASN A 196       0.370  -2.379 100.634  1.00  0.36           N  
ATOM   1468  CA  ASN A 196       0.675  -3.792 100.391  1.00  0.36           C  
ATOM   1469  C   ASN A 196       0.639  -4.687 101.626  1.00  0.36           C  
ATOM   1470  O   ASN A 196       1.092  -4.221 102.659  1.00  0.36           O  
ATOM   1471  CB  ASN A 196       2.176  -3.913  99.995  1.00  0.36           C  
ATOM   1472  CG  ASN A 196       2.472  -3.162  98.711  1.00  0.36           C  
ATOM   1473  OD1 ASN A 196       1.940  -3.476  97.656  1.00  0.36           O  
ATOM   1474  ND2 ASN A 196       3.372  -2.151  98.777  1.00  0.36           N  
ATOM   1475  N   TYR A 197       0.267  -5.992 101.521  1.00  0.36           N  
ATOM   1476  CA  TYR A 197       0.861  -7.040 102.357  1.00  0.36           C  
ATOM   1477  C   TYR A 197       0.721  -8.427 101.709  1.00  0.36           C  
ATOM   1478  O   TYR A 197      -0.265  -8.687 101.031  1.00  0.36           O  
ATOM   1479  CB  TYR A 197       0.365  -7.089 103.847  1.00  0.36           C  
ATOM   1480  CG  TYR A 197       1.346  -6.368 104.746  1.00  0.36           C  
ATOM   1481  CD1 TYR A 197       2.645  -6.870 104.959  1.00  0.36           C  
ATOM   1482  CD2 TYR A 197       1.002  -5.134 105.324  1.00  0.36           C  
ATOM   1483  CE1 TYR A 197       3.577  -6.146 105.716  1.00  0.36           C  
ATOM   1484  CE2 TYR A 197       1.940  -4.391 106.052  1.00  0.36           C  
ATOM   1485  CZ  TYR A 197       3.232  -4.893 106.230  1.00  0.36           C  
ATOM   1486  OH  TYR A 197       4.208  -4.111 106.874  1.00  0.36           O  
ATOM   1487  N   LEU A 198       1.726  -9.329 101.921  1.00  0.46           N  
ATOM   1488  CA  LEU A 198       1.729 -10.775 101.626  1.00  0.46           C  
ATOM   1489  C   LEU A 198       1.938 -11.123 100.141  1.00  0.46           C  
ATOM   1490  O   LEU A 198       1.042 -10.974  99.316  1.00  0.46           O  
ATOM   1491  CB  LEU A 198       0.531 -11.548 102.260  1.00  0.46           C  
ATOM   1492  CG  LEU A 198       0.435 -11.389 103.800  1.00  0.46           C  
ATOM   1493  CD1 LEU A 198      -0.944 -11.814 104.336  1.00  0.46           C  
ATOM   1494  CD2 LEU A 198       1.558 -12.137 104.544  1.00  0.46           C  
ATOM   1495  N   ILE A 199       3.120 -11.573  99.654  1.00  0.33           N  
ATOM   1496  CA  ILE A 199       4.122 -12.534 100.135  1.00  0.33           C  
ATOM   1497  C   ILE A 199       3.646 -13.984 100.216  1.00  0.33           C  
ATOM   1498  O   ILE A 199       3.164 -14.456 101.244  1.00  0.33           O  
ATOM   1499  CB  ILE A 199       5.044 -12.180 101.323  1.00  0.33           C  
ATOM   1500  CG1 ILE A 199       5.739 -10.815 101.079  1.00  0.33           C  
ATOM   1501  CG2 ILE A 199       6.110 -13.305 101.526  1.00  0.33           C  
ATOM   1502  CD1 ILE A 199       6.662 -10.363 102.222  1.00  0.33           C  
ATOM   1503  N   ARG A 200       3.931 -14.779  99.163  1.00  0.34           N  
ATOM   1504  CA  ARG A 200       4.332 -16.159  99.366  1.00  0.34           C  
ATOM   1505  C   ARG A 200       5.370 -16.572  98.336  1.00  0.34           C  
ATOM   1506  O   ARG A 200       5.337 -16.153  97.184  1.00  0.34           O  
ATOM   1507  CB  ARG A 200       3.204 -17.224  99.490  1.00  0.34           C  
ATOM   1508  CG  ARG A 200       3.220 -17.898 100.880  1.00  0.34           C  
ATOM   1509  CD  ARG A 200       2.227 -19.056 100.992  1.00  0.34           C  
ATOM   1510  NE  ARG A 200       2.009 -19.284 102.461  1.00  0.34           N  
ATOM   1511  CZ  ARG A 200       1.943 -20.475 103.071  1.00  0.34           C  
ATOM   1512  NH1 ARG A 200       2.216 -21.608 102.436  1.00  0.34           N  
ATOM   1513  NH2 ARG A 200       1.585 -20.535 104.353  1.00  0.34           N  
ATOM   1514  N   ASN A 201       6.361 -17.372  98.772  1.00  0.34           N  
ATOM   1515  CA  ASN A 201       7.563 -17.699  98.023  1.00  0.34           C  
ATOM   1516  C   ASN A 201       7.454 -18.858  97.044  1.00  0.34           C  
ATOM   1517  O   ASN A 201       6.954 -19.926  97.383  1.00  0.34           O  
ATOM   1518  CB  ASN A 201       8.682 -18.162  98.999  1.00  0.34           C  
ATOM   1519  CG  ASN A 201       8.857 -17.134 100.105  1.00  0.34           C  
ATOM   1520  OD1 ASN A 201       9.260 -16.004  99.861  1.00  0.34           O  
ATOM   1521  ND2 ASN A 201       8.528 -17.516 101.361  1.00  0.34           N  
ATOM   1522  N   SER A 202       8.057 -18.717  95.849  1.00  0.39           N  
ATOM   1523  CA  SER A 202       8.688 -19.859  95.198  1.00  0.39           C  
ATOM   1524  C   SER A 202      10.043 -19.389  94.707  1.00  0.39           C  
ATOM   1525  O   SER A 202      10.147 -18.462  93.907  1.00  0.39           O  
ATOM   1526  CB  SER A 202       7.878 -20.495  94.034  1.00  0.39           C  
ATOM   1527  OG  SER A 202       8.548 -21.648  93.516  1.00  0.39           O  
ATOM   1528  N   GLN A 203      11.135 -19.979  95.224  1.00  0.34           N  
ATOM   1529  CA  GLN A 203      12.485 -19.576  94.875  1.00  0.34           C  
ATOM   1530  C   GLN A 203      13.113 -20.370  93.730  1.00  0.34           C  
ATOM   1531  O   GLN A 203      13.450 -21.533  93.910  1.00  0.34           O  
ATOM   1532  CB  GLN A 203      13.433 -19.719  96.109  1.00  0.34           C  
ATOM   1533  CG  GLN A 203      13.637 -18.406  96.910  1.00  0.34           C  
ATOM   1534  CD  GLN A 203      14.239 -18.680  98.295  1.00  0.34           C  
ATOM   1535  OE1 GLN A 203      13.908 -19.657  98.955  1.00  0.34           O  
ATOM   1536  NE2 GLN A 203      15.123 -17.777  98.785  1.00  0.34           N  
ATOM   1537  N   CYS A 204      13.423 -19.684  92.601  1.00  0.34           N  
ATOM   1538  CA  CYS A 204      14.679 -19.869  91.864  1.00  0.34           C  
ATOM   1539  C   CYS A 204      14.965 -21.145  91.024  1.00  0.34           C  
ATOM   1540  O   CYS A 204      14.373 -22.190  91.286  1.00  0.34           O  
ATOM   1541  CB  CYS A 204      15.863 -19.586  92.843  1.00  0.34           C  
ATOM   1542  SG  CYS A 204      16.315 -17.823  92.920  1.00  0.34           S  
ATOM   1543  N   PRO A 205      15.866 -21.172  90.001  1.00  0.49           N  
ATOM   1544  CA  PRO A 205      16.665 -20.026  89.529  1.00  0.49           C  
ATOM   1545  C   PRO A 205      16.920 -20.036  88.010  1.00  0.49           C  
ATOM   1546  O   PRO A 205      16.469 -20.943  87.319  1.00  0.49           O  
ATOM   1547  CB  PRO A 205      18.030 -20.265  90.219  1.00  0.49           C  
ATOM   1548  CG  PRO A 205      18.079 -21.782  90.531  1.00  0.49           C  
ATOM   1549  CD  PRO A 205      16.741 -22.356  90.033  1.00  0.49           C  
ATOM   1550  N   TYR A 206      17.693 -19.035  87.505  1.00  0.42           N  
ATOM   1551  CA  TYR A 206      18.282 -18.966  86.161  1.00  0.42           C  
ATOM   1552  C   TYR A 206      17.312 -18.518  85.038  1.00  0.42           C  
ATOM   1553  O   TYR A 206      16.277 -19.127  84.802  1.00  0.42           O  
ATOM   1554  CB  TYR A 206      19.107 -20.227  85.742  1.00  0.42           C  
ATOM   1555  CG  TYR A 206      20.347 -20.401  86.591  1.00  0.42           C  
ATOM   1556  CD1 TYR A 206      21.517 -19.686  86.281  1.00  0.42           C  
ATOM   1557  CD2 TYR A 206      20.381 -21.308  87.665  1.00  0.42           C  
ATOM   1558  CE1 TYR A 206      22.690 -19.862  87.029  1.00  0.42           C  
ATOM   1559  CE2 TYR A 206      21.548 -21.476  88.430  1.00  0.42           C  
ATOM   1560  CZ  TYR A 206      22.703 -20.751  88.106  1.00  0.42           C  
ATOM   1561  OH  TYR A 206      23.888 -20.932  88.848  1.00  0.42           O  
ATOM   1562  N   ASP A 207      17.568 -17.420  84.282  1.00  0.40           N  
ATOM   1563  CA  ASP A 207      18.713 -16.541  84.319  1.00  0.40           C  
ATOM   1564  C   ASP A 207      18.340 -15.107  83.954  1.00  0.40           C  
ATOM   1565  O   ASP A 207      17.224 -14.795  83.522  1.00  0.40           O  
ATOM   1566  CB  ASP A 207      19.878 -17.082  83.437  1.00  0.40           C  
ATOM   1567  CG  ASP A 207      21.240 -16.725  84.020  1.00  0.40           C  
ATOM   1568  OD1 ASP A 207      21.299 -15.834  84.908  1.00  0.40           O  
ATOM   1569  OD2 ASP A 207      22.227 -17.378  83.615  1.00  0.40           O  
ATOM   1570  N   TRP A 208      19.270 -14.207  84.251  1.00  0.33           N  
ATOM   1571  CA  TRP A 208      19.209 -12.771  84.326  1.00  0.33           C  
ATOM   1572  C   TRP A 208      18.941 -11.945  83.052  1.00  0.33           C  
ATOM   1573  O   TRP A 208      19.607 -12.107  82.039  1.00  0.33           O  
ATOM   1574  CB  TRP A 208      20.587 -12.347  84.943  1.00  0.33           C  
ATOM   1575  CG  TRP A 208      20.582 -11.673  86.300  1.00  0.33           C  
ATOM   1576  CD1 TRP A 208      20.879 -10.370  86.557  1.00  0.33           C  
ATOM   1577  CD2 TRP A 208      20.442 -12.260  87.638  1.00  0.33           C  
ATOM   1578  NE1 TRP A 208      20.823 -10.059  87.906  1.00  0.33           N  
ATOM   1579  CE2 TRP A 208      20.568 -11.262  88.546  1.00  0.33           C  
ATOM   1580  CE3 TRP A 208      20.264 -13.611  88.022  1.00  0.33           C  
ATOM   1581  CZ2 TRP A 208      20.495 -11.475  89.931  1.00  0.33           C  
ATOM   1582  CZ3 TRP A 208      20.245 -13.857  89.419  1.00  0.33           C  
ATOM   1583  CH2 TRP A 208      20.345 -12.820  90.347  1.00  0.33           C  
ATOM   1584  N   HIS A 209      18.040 -10.934  83.152  1.00  0.37           N  
ATOM   1585  CA  HIS A 209      18.243  -9.556  82.685  1.00  0.37           C  
ATOM   1586  C   HIS A 209      18.654  -9.237  81.228  1.00  0.37           C  
ATOM   1587  O   HIS A 209      19.697  -9.631  80.726  1.00  0.37           O  
ATOM   1588  CB  HIS A 209      19.258  -8.885  83.660  1.00  0.37           C  
ATOM   1589  CG  HIS A 209      18.697  -8.412  84.983  1.00  0.37           C  
ATOM   1590  ND1 HIS A 209      17.352  -8.566  85.249  1.00  0.37           N  
ATOM   1591  CD2 HIS A 209      19.318  -7.869  86.065  1.00  0.37           C  
ATOM   1592  CE1 HIS A 209      17.183  -8.138  86.480  1.00  0.37           C  
ATOM   1593  NE2 HIS A 209      18.344  -7.707  87.026  1.00  0.37           N  
ATOM   1594  N   ARG A 210      17.908  -8.399  80.478  1.00  0.36           N  
ATOM   1595  CA  ARG A 210      17.762  -6.983  80.768  1.00  0.36           C  
ATOM   1596  C   ARG A 210      17.044  -6.311  79.594  1.00  0.36           C  
ATOM   1597  O   ARG A 210      17.416  -6.547  78.453  1.00  0.36           O  
ATOM   1598  CB  ARG A 210      19.174  -6.284  80.815  1.00  0.36           C  
ATOM   1599  CG  ARG A 210      19.547  -5.520  82.106  1.00  0.36           C  
ATOM   1600  CD  ARG A 210      21.032  -5.110  82.107  1.00  0.36           C  
ATOM   1601  NE  ARG A 210      21.334  -4.352  83.376  1.00  0.36           N  
ATOM   1602  CZ  ARG A 210      22.460  -3.647  83.574  1.00  0.36           C  
ATOM   1603  NH1 ARG A 210      23.339  -3.454  82.599  1.00  0.36           N  
ATOM   1604  NH2 ARG A 210      22.702  -3.109  84.769  1.00  0.36           N  
ATOM   1605  N   ARG A 211      16.080  -5.401  79.862  1.00  0.34           N  
ATOM   1606  CA  ARG A 211      15.903  -4.165  79.086  1.00  0.34           C  
ATOM   1607  C   ARG A 211      15.062  -4.089  77.799  1.00  0.34           C  
ATOM   1608  O   ARG A 211      15.525  -4.302  76.685  1.00  0.34           O  
ATOM   1609  CB  ARG A 211      17.219  -3.381  78.835  1.00  0.34           C  
ATOM   1610  CG  ARG A 211      17.843  -2.777  80.103  1.00  0.34           C  
ATOM   1611  CD  ARG A 211      19.246  -2.231  79.831  1.00  0.34           C  
ATOM   1612  NE  ARG A 211      19.869  -1.924  81.170  1.00  0.34           N  
ATOM   1613  CZ  ARG A 211      20.795  -0.979  81.376  1.00  0.34           C  
ATOM   1614  NH1 ARG A 211      21.230  -0.210  80.387  1.00  0.34           N  
ATOM   1615  NH2 ARG A 211      21.302  -0.781  82.591  1.00  0.34           N  
ATOM   1616  N   CYS A 212      13.828  -3.580  77.962  1.00  0.41           N  
ATOM   1617  CA  CYS A 212      13.106  -2.701  77.051  1.00  0.41           C  
ATOM   1618  C   CYS A 212      13.654  -1.265  77.189  1.00  0.41           C  
ATOM   1619  O   CYS A 212      14.334  -1.052  78.197  1.00  0.41           O  
ATOM   1620  CB  CYS A 212      11.638  -2.656  77.580  1.00  0.41           C  
ATOM   1621  SG  CYS A 212      10.747  -4.238  77.489  1.00  0.41           S  
ATOM   1622  N   PRO A 213      13.428  -0.202  76.393  1.00  0.54           N  
ATOM   1623  CA  PRO A 213      12.952  -0.182  75.004  1.00  0.54           C  
ATOM   1624  C   PRO A 213      13.841   0.862  74.238  1.00  0.54           C  
ATOM   1625  O   PRO A 213      14.911   1.047  74.816  1.00  0.54           O  
ATOM   1626  CB  PRO A 213      11.488   0.204  75.258  1.00  0.54           C  
ATOM   1627  CG  PRO A 213      11.557   1.258  76.383  1.00  0.54           C  
ATOM   1628  CD  PRO A 213      12.881   0.960  77.113  1.00  0.54           C  
ATOM   1629  N   PRO A 214      13.653   1.564  73.068  1.00  0.49           N  
ATOM   1630  CA  PRO A 214      12.410   2.263  72.718  1.00  0.49           C  
ATOM   1631  C   PRO A 214      12.070   2.257  71.225  1.00  0.49           C  
ATOM   1632  O   PRO A 214      12.785   1.689  70.406  1.00  0.49           O  
ATOM   1633  CB  PRO A 214      12.742   3.703  73.158  1.00  0.49           C  
ATOM   1634  CG  PRO A 214      14.235   3.887  72.821  1.00  0.49           C  
ATOM   1635  CD  PRO A 214      14.766   2.450  72.647  1.00  0.49           C  
ATOM   1636  N   LEU A 215      10.926   2.890  70.867  1.00  0.48           N  
ATOM   1637  CA  LEU A 215      10.541   3.352  69.538  1.00  0.48           C  
ATOM   1638  C   LEU A 215      11.649   3.834  68.612  1.00  0.48           C  
ATOM   1639  O   LEU A 215      12.442   4.701  68.974  1.00  0.48           O  
ATOM   1640  CB  LEU A 215       9.584   4.569  69.689  1.00  0.48           C  
ATOM   1641  CG  LEU A 215       8.147   4.223  70.125  1.00  0.48           C  
ATOM   1642  CD1 LEU A 215       7.727   5.027  71.367  1.00  0.48           C  
ATOM   1643  CD2 LEU A 215       7.171   4.503  68.968  1.00  0.48           C  
ATOM   1644  N   SER A 216      11.659   3.385  67.345  1.00  0.38           N  
ATOM   1645  CA  SER A 216      12.416   4.095  66.333  1.00  0.38           C  
ATOM   1646  C   SER A 216      11.553   4.307  65.113  1.00  0.38           C  
ATOM   1647  O   SER A 216      10.563   3.619  64.875  1.00  0.38           O  
ATOM   1648  CB  SER A 216      13.832   3.532  66.005  1.00  0.38           C  
ATOM   1649  OG  SER A 216      13.806   2.339  65.225  1.00  0.38           O  
ATOM   1650  N   CYS A 217      11.862   5.375  64.372  1.00  0.37           N  
ATOM   1651  CA  CYS A 217      11.062   5.950  63.320  1.00  0.37           C  
ATOM   1652  C   CYS A 217      11.337   5.445  61.904  1.00  0.37           C  
ATOM   1653  O   CYS A 217      12.484   5.275  61.516  1.00  0.37           O  
ATOM   1654  CB  CYS A 217      11.415   7.459  63.343  1.00  0.37           C  
ATOM   1655  SG  CYS A 217      10.762   8.299  64.822  1.00  0.37           S  
ATOM   1656  N   PHE A 218      10.262   5.289  61.092  1.00  0.37           N  
ATOM   1657  CA  PHE A 218      10.268   5.410  59.633  1.00  0.37           C  
ATOM   1658  C   PHE A 218      11.079   4.466  58.743  1.00  0.37           C  
ATOM   1659  O   PHE A 218      12.291   4.588  58.591  1.00  0.37           O  
ATOM   1660  CB  PHE A 218      10.603   6.860  59.167  1.00  0.37           C  
ATOM   1661  CG  PHE A 218       9.402   7.768  59.220  1.00  0.37           C  
ATOM   1662  CD1 PHE A 218       8.739   8.133  58.034  1.00  0.37           C  
ATOM   1663  CD2 PHE A 218       8.942   8.300  60.435  1.00  0.37           C  
ATOM   1664  CE1 PHE A 218       7.676   9.046  58.062  1.00  0.37           C  
ATOM   1665  CE2 PHE A 218       7.907   9.239  60.467  1.00  0.37           C  
ATOM   1666  CZ  PHE A 218       7.273   9.613  59.278  1.00  0.37           C  
ATOM   1667  N   ALA A 219      10.391   3.629  57.944  1.00  0.37           N  
ATOM   1668  CA  ALA A 219      10.877   3.405  56.596  1.00  0.37           C  
ATOM   1669  C   ALA A 219       9.691   3.460  55.644  1.00  0.37           C  
ATOM   1670  O   ALA A 219       8.696   2.756  55.806  1.00  0.37           O  
ATOM   1671  CB  ALA A 219      11.739   2.133  56.419  1.00  0.37           C  
ATOM   1672  N   ARG A 220       9.737   4.369  54.653  1.00  0.35           N  
ATOM   1673  CA  ARG A 220       8.735   4.523  53.613  1.00  0.35           C  
ATOM   1674  C   ARG A 220       8.616   3.336  52.661  1.00  0.35           C  
ATOM   1675  O   ARG A 220       9.621   2.894  52.119  1.00  0.35           O  
ATOM   1676  CB  ARG A 220       9.155   5.680  52.672  1.00  0.35           C  
ATOM   1677  CG  ARG A 220       9.156   7.092  53.279  1.00  0.35           C  
ATOM   1678  CD  ARG A 220      10.005   8.044  52.429  1.00  0.35           C  
ATOM   1679  NE  ARG A 220       9.727   9.450  52.870  1.00  0.35           N  
ATOM   1680  CZ  ARG A 220      10.335  10.512  52.325  1.00  0.35           C  
ATOM   1681  NH1 ARG A 220      11.299  10.361  51.421  1.00  0.35           N  
ATOM   1682  NH2 ARG A 220       9.982  11.748  52.669  1.00  0.35           N  
ATOM   1683  N   ASN A 221       7.382   2.901  52.324  1.00  0.35           N  
ATOM   1684  CA  ASN A 221       7.143   2.060  51.161  1.00  0.35           C  
ATOM   1685  C   ASN A 221       6.174   2.782  50.242  1.00  0.35           C  
ATOM   1686  O   ASN A 221       4.959   2.651  50.366  1.00  0.35           O  
ATOM   1687  CB  ASN A 221       6.510   0.682  51.517  1.00  0.35           C  
ATOM   1688  CG  ASN A 221       7.619  -0.262  51.953  1.00  0.35           C  
ATOM   1689  OD1 ASN A 221       8.623  -0.399  51.264  1.00  0.35           O  
ATOM   1690  ND2 ASN A 221       7.437  -0.975  53.085  1.00  0.35           N  
ATOM   1691  N   PHE A 222       6.694   3.525  49.245  1.00  0.40           N  
ATOM   1692  CA  PHE A 222       5.891   4.052  48.157  1.00  0.40           C  
ATOM   1693  C   PHE A 222       5.812   2.984  47.089  1.00  0.40           C  
ATOM   1694  O   PHE A 222       6.785   2.701  46.394  1.00  0.40           O  
ATOM   1695  CB  PHE A 222       6.502   5.323  47.503  1.00  0.40           C  
ATOM   1696  CG  PHE A 222       6.176   6.534  48.326  1.00  0.40           C  
ATOM   1697  CD1 PHE A 222       4.909   7.131  48.202  1.00  0.40           C  
ATOM   1698  CD2 PHE A 222       7.120   7.101  49.197  1.00  0.40           C  
ATOM   1699  CE1 PHE A 222       4.595   8.290  48.923  1.00  0.40           C  
ATOM   1700  CE2 PHE A 222       6.809   8.262  49.920  1.00  0.40           C  
ATOM   1701  CZ  PHE A 222       5.547   8.857  49.780  1.00  0.40           C  
ATOM   1702  N   ARG A 223       4.639   2.350  46.917  1.00  0.39           N  
ATOM   1703  CA  ARG A 223       4.448   1.403  45.843  1.00  0.39           C  
ATOM   1704  C   ARG A 223       4.124   2.162  44.570  1.00  0.39           C  
ATOM   1705  O   ARG A 223       3.120   2.864  44.488  1.00  0.39           O  
ATOM   1706  CB  ARG A 223       3.306   0.416  46.186  1.00  0.39           C  
ATOM   1707  CG  ARG A 223       3.535  -1.021  45.679  1.00  0.39           C  
ATOM   1708  CD  ARG A 223       2.429  -1.972  46.152  1.00  0.39           C  
ATOM   1709  NE  ARG A 223       2.927  -3.377  45.940  1.00  0.39           N  
ATOM   1710  CZ  ARG A 223       2.190  -4.395  45.477  1.00  0.39           C  
ATOM   1711  NH1 ARG A 223       0.980  -4.205  44.967  1.00  0.39           N  
ATOM   1712  NH2 ARG A 223       2.667  -5.638  45.530  1.00  0.39           N  
ATOM   1713  N   SER A 224       5.006   2.070  43.561  1.00  0.37           N  
ATOM   1714  CA  SER A 224       4.883   2.811  42.313  1.00  0.37           C  
ATOM   1715  C   SER A 224       3.664   2.473  41.468  1.00  0.37           C  
ATOM   1716  O   SER A 224       3.500   1.346  41.005  1.00  0.37           O  
ATOM   1717  CB  SER A 224       6.141   2.634  41.428  1.00  0.37           C  
ATOM   1718  OG  SER A 224       6.243   3.693  40.477  1.00  0.37           O  
ATOM   1719  N   LEU A 225       2.781   3.460  41.224  1.00  0.47           N  
ATOM   1720  CA  LEU A 225       1.666   3.290  40.318  1.00  0.47           C  
ATOM   1721  C   LEU A 225       1.997   3.904  38.976  1.00  0.47           C  
ATOM   1722  O   LEU A 225       1.868   5.109  38.772  1.00  0.47           O  
ATOM   1723  CB  LEU A 225       0.381   3.973  40.854  1.00  0.47           C  
ATOM   1724  CG  LEU A 225      -0.351   3.174  41.951  1.00  0.47           C  
ATOM   1725  CD1 LEU A 225      -1.371   4.064  42.681  1.00  0.47           C  
ATOM   1726  CD2 LEU A 225      -1.062   1.938  41.369  1.00  0.47           C  
ATOM   1727  N   SER A 226       2.382   3.074  37.992  1.00  0.37           N  
ATOM   1728  CA  SER A 226       2.633   3.586  36.653  1.00  0.37           C  
ATOM   1729  C   SER A 226       2.418   2.557  35.570  1.00  0.37           C  
ATOM   1730  O   SER A 226       3.324   2.134  34.862  1.00  0.37           O  
ATOM   1731  CB  SER A 226       3.985   4.340  36.442  1.00  0.37           C  
ATOM   1732  OG  SER A 226       5.140   3.582  36.802  1.00  0.37           O  
ATOM   1733  N   SER A 227       1.152   2.165  35.347  1.00  0.47           N  
ATOM   1734  CA  SER A 227       0.803   1.372  34.178  1.00  0.47           C  
ATOM   1735  C   SER A 227      -0.441   1.924  33.520  1.00  0.47           C  
ATOM   1736  O   SER A 227      -1.535   1.372  33.575  1.00  0.47           O  
ATOM   1737  CB  SER A 227       0.687  -0.162  34.414  1.00  0.47           C  
ATOM   1738  OG  SER A 227      -0.120  -0.488  35.546  1.00  0.47           O  
ATOM   1739  N   ILE A 228      -0.289   3.072  32.829  1.00  0.50           N  
ATOM   1740  CA  ILE A 228      -1.313   3.612  31.949  1.00  0.50           C  
ATOM   1741  C   ILE A 228      -1.312   2.779  30.672  1.00  0.50           C  
ATOM   1742  O   ILE A 228      -0.231   2.585  30.110  1.00  0.50           O  
ATOM   1743  CB  ILE A 228      -1.053   5.081  31.597  1.00  0.50           C  
ATOM   1744  CG1 ILE A 228      -1.071   5.942  32.888  1.00  0.50           C  
ATOM   1745  CG2 ILE A 228      -2.091   5.586  30.558  1.00  0.50           C  
ATOM   1746  CD1 ILE A 228      -0.611   7.391  32.676  1.00  0.50           C  
ATOM   1747  N   PRO A 229      -2.413   2.264  30.138  1.00  0.42           N  
ATOM   1748  CA  PRO A 229      -2.344   1.519  28.896  1.00  0.42           C  
ATOM   1749  C   PRO A 229      -2.497   2.510  27.768  1.00  0.42           C  
ATOM   1750  O   PRO A 229      -3.584   3.021  27.520  1.00  0.42           O  
ATOM   1751  CB  PRO A 229      -3.537   0.546  28.957  1.00  0.42           C  
ATOM   1752  CG  PRO A 229      -4.534   1.193  29.934  1.00  0.42           C  
ATOM   1753  CD  PRO A 229      -3.662   2.043  30.865  1.00  0.42           C  
ATOM   1754  N   SER A 230      -1.392   2.798  27.058  1.00  0.45           N  
ATOM   1755  CA  SER A 230      -1.393   3.683  25.905  1.00  0.45           C  
ATOM   1756  C   SER A 230      -2.134   3.079  24.724  1.00  0.45           C  
ATOM   1757  O   SER A 230      -1.611   2.249  23.983  1.00  0.45           O  
ATOM   1758  CB  SER A 230       0.050   4.050  25.463  1.00  0.45           C  
ATOM   1759  OG  SER A 230       0.056   5.039  24.431  1.00  0.45           O  
ATOM   1760  N   SER A 231      -3.398   3.489  24.527  1.00  0.45           N  
ATOM   1761  CA  SER A 231      -4.226   3.098  23.404  1.00  0.45           C  
ATOM   1762  C   SER A 231      -3.983   3.925  22.152  1.00  0.45           C  
ATOM   1763  O   SER A 231      -4.853   4.658  21.689  1.00  0.45           O  
ATOM   1764  CB  SER A 231      -5.739   3.080  23.769  1.00  0.45           C  
ATOM   1765  OG  SER A 231      -6.143   4.251  24.477  1.00  0.45           O  
ATOM   1766  N   PHE A 232      -2.799   3.792  21.521  1.00  0.50           N  
ATOM   1767  CA  PHE A 232      -2.519   4.421  20.243  1.00  0.50           C  
ATOM   1768  C   PHE A 232      -2.034   3.343  19.287  1.00  0.50           C  
ATOM   1769  O   PHE A 232      -1.074   2.641  19.613  1.00  0.50           O  
ATOM   1770  CB  PHE A 232      -1.450   5.543  20.346  1.00  0.50           C  
ATOM   1771  CG  PHE A 232      -2.121   6.839  20.722  1.00  0.50           C  
ATOM   1772  CD1 PHE A 232      -2.742   7.612  19.723  1.00  0.50           C  
ATOM   1773  CD2 PHE A 232      -2.162   7.290  22.053  1.00  0.50           C  
ATOM   1774  CE1 PHE A 232      -3.369   8.824  20.042  1.00  0.50           C  
ATOM   1775  CE2 PHE A 232      -2.787   8.504  22.375  1.00  0.50           C  
ATOM   1776  CZ  PHE A 232      -3.386   9.273  21.368  1.00  0.50           C  
ATOM   1777  N   PRO A 233      -2.633   3.124  18.118  1.00  0.60           N  
ATOM   1778  CA  PRO A 233      -2.118   2.143  17.182  1.00  0.60           C  
ATOM   1779  C   PRO A 233      -0.883   2.719  16.494  1.00  0.60           C  
ATOM   1780  O   PRO A 233      -0.928   3.902  16.149  1.00  0.60           O  
ATOM   1781  CB  PRO A 233      -3.276   1.932  16.183  1.00  0.60           C  
ATOM   1782  CG  PRO A 233      -4.104   3.227  16.244  1.00  0.60           C  
ATOM   1783  CD  PRO A 233      -3.885   3.739  17.670  1.00  0.60           C  
ATOM   1784  N   PRO A 234       0.217   2.012  16.266  1.00  0.55           N  
ATOM   1785  CA  PRO A 234       1.305   2.533  15.449  1.00  0.55           C  
ATOM   1786  C   PRO A 234       0.900   2.876  14.022  1.00  0.55           C  
ATOM   1787  O   PRO A 234       0.521   1.999  13.247  1.00  0.55           O  
ATOM   1788  CB  PRO A 234       2.358   1.414  15.504  1.00  0.55           C  
ATOM   1789  CG  PRO A 234       1.546   0.119  15.670  1.00  0.55           C  
ATOM   1790  CD  PRO A 234       0.291   0.561  16.433  1.00  0.55           C  
ATOM   1791  N   LEU A 235       1.055   4.156  13.633  1.00  0.52           N  
ATOM   1792  CA  LEU A 235       1.020   4.591  12.255  1.00  0.52           C  
ATOM   1793  C   LEU A 235       2.175   4.024  11.456  1.00  0.52           C  
ATOM   1794  O   LEU A 235       3.317   4.467  11.551  1.00  0.52           O  
ATOM   1795  CB  LEU A 235       1.097   6.133  12.153  1.00  0.52           C  
ATOM   1796  CG  LEU A 235      -0.178   6.856  12.623  1.00  0.52           C  
ATOM   1797  CD1 LEU A 235       0.103   8.356  12.800  1.00  0.52           C  
ATOM   1798  CD2 LEU A 235      -1.345   6.644  11.641  1.00  0.52           C  
ATOM   1799  N   ARG A 236       1.888   3.022  10.620  1.00  0.51           N  
ATOM   1800  CA  ARG A 236       2.860   2.482   9.716  1.00  0.51           C  
ATOM   1801  C   ARG A 236       2.262   2.485   8.331  1.00  0.51           C  
ATOM   1802  O   ARG A 236       1.214   1.895   8.098  1.00  0.51           O  
ATOM   1803  CB  ARG A 236       3.246   1.027  10.066  1.00  0.51           C  
ATOM   1804  CG  ARG A 236       4.155   0.863  11.297  1.00  0.51           C  
ATOM   1805  CD  ARG A 236       4.811  -0.523  11.322  1.00  0.51           C  
ATOM   1806  NE  ARG A 236       5.749  -0.560  12.497  1.00  0.51           N  
ATOM   1807  CZ  ARG A 236       6.960  -1.138  12.500  1.00  0.51           C  
ATOM   1808  NH1 ARG A 236       7.476  -1.695  11.410  1.00  0.51           N  
ATOM   1809  NH2 ARG A 236       7.688  -1.154  13.616  1.00  0.51           N  
ATOM   1810  N   TYR A 237       2.969   3.147   7.401  1.00  0.41           N  
ATOM   1811  CA  TYR A 237       2.891   2.941   5.967  1.00  0.41           C  
ATOM   1812  C   TYR A 237       2.042   3.910   5.176  1.00  0.41           C  
ATOM   1813  O   TYR A 237       1.002   3.558   4.633  1.00  0.41           O  
ATOM   1814  CB  TYR A 237       2.665   1.486   5.445  1.00  0.41           C  
ATOM   1815  CG  TYR A 237       3.785   0.585   5.864  1.00  0.41           C  
ATOM   1816  CD1 TYR A 237       5.033   0.654   5.220  1.00  0.41           C  
ATOM   1817  CD2 TYR A 237       3.601  -0.344   6.895  1.00  0.41           C  
ATOM   1818  CE1 TYR A 237       6.105  -0.137   5.667  1.00  0.41           C  
ATOM   1819  CE2 TYR A 237       4.662  -1.146   7.330  1.00  0.41           C  
ATOM   1820  CZ  TYR A 237       5.923  -1.008   6.749  1.00  0.41           C  
ATOM   1821  OH  TYR A 237       6.990  -1.763   7.263  1.00  0.41           O  
ATOM   1822  N   LEU A 238       2.578   5.118   4.917  1.00  0.46           N  
ATOM   1823  CA  LEU A 238       2.414   5.653   3.577  1.00  0.46           C  
ATOM   1824  C   LEU A 238       3.785   5.772   2.959  1.00  0.46           C  
ATOM   1825  O   LEU A 238       4.559   6.692   3.212  1.00  0.46           O  
ATOM   1826  CB  LEU A 238       1.628   6.984   3.479  1.00  0.46           C  
ATOM   1827  CG  LEU A 238       0.094   6.786   3.542  1.00  0.46           C  
ATOM   1828  CD1 LEU A 238      -0.640   8.134   3.618  1.00  0.46           C  
ATOM   1829  CD2 LEU A 238      -0.456   5.978   2.349  1.00  0.46           C  
ATOM   1830  N   TYR A 239       4.106   4.787   2.102  1.00  0.41           N  
ATOM   1831  CA  TYR A 239       5.314   4.715   1.314  1.00  0.41           C  
ATOM   1832  C   TYR A 239       5.187   5.601   0.084  1.00  0.41           C  
ATOM   1833  O   TYR A 239       4.900   5.145  -1.022  1.00  0.41           O  
ATOM   1834  CB  TYR A 239       5.543   3.227   0.928  1.00  0.41           C  
ATOM   1835  CG  TYR A 239       6.970   2.891   0.580  1.00  0.41           C  
ATOM   1836  CD1 TYR A 239       7.397   2.832  -0.759  1.00  0.41           C  
ATOM   1837  CD2 TYR A 239       7.859   2.490   1.593  1.00  0.41           C  
ATOM   1838  CE1 TYR A 239       8.684   2.370  -1.077  1.00  0.41           C  
ATOM   1839  CE2 TYR A 239       9.138   2.008   1.275  1.00  0.41           C  
ATOM   1840  CZ  TYR A 239       9.551   1.954  -0.062  1.00  0.41           C  
ATOM   1841  OH  TYR A 239      10.821   1.443  -0.400  1.00  0.41           O  
ATOM   1842  N   GLY A 240       5.374   6.923   0.256  1.00  0.41           N  
ATOM   1843  CA  GLY A 240       5.310   7.880  -0.839  1.00  0.41           C  
ATOM   1844  C   GLY A 240       6.518   7.781  -1.725  1.00  0.41           C  
ATOM   1845  O   GLY A 240       7.557   8.373  -1.449  1.00  0.41           O  
ATOM   1846  N   GLY A 241       6.405   7.008  -2.822  1.00  0.41           N  
ATOM   1847  CA  GLY A 241       7.475   6.821  -3.789  1.00  0.41           C  
ATOM   1848  C   GLY A 241       7.816   8.038  -4.601  1.00  0.41           C  
ATOM   1849  O   GLY A 241       7.217   8.310  -5.638  1.00  0.41           O  
ATOM   1850  N   TYR A 242       8.864   8.763  -4.183  1.00  0.44           N  
ATOM   1851  CA  TYR A 242       9.452   9.818  -4.976  1.00  0.44           C  
ATOM   1852  C   TYR A 242      10.401   9.191  -5.975  1.00  0.44           C  
ATOM   1853  O   TYR A 242      11.495   8.745  -5.637  1.00  0.44           O  
ATOM   1854  CB  TYR A 242      10.251  10.842  -4.124  1.00  0.44           C  
ATOM   1855  CG  TYR A 242       9.314  11.839  -3.508  1.00  0.44           C  
ATOM   1856  CD1 TYR A 242       8.961  12.992  -4.232  1.00  0.44           C  
ATOM   1857  CD2 TYR A 242       8.782  11.648  -2.222  1.00  0.44           C  
ATOM   1858  CE1 TYR A 242       8.106  13.951  -3.671  1.00  0.44           C  
ATOM   1859  CE2 TYR A 242       7.928  12.608  -1.658  1.00  0.44           C  
ATOM   1860  CZ  TYR A 242       7.596  13.759  -2.383  1.00  0.44           C  
ATOM   1861  OH  TYR A 242       6.751  14.733  -1.820  1.00  0.44           O  
ATOM   1862  N   ARG A 243       9.993   9.141  -7.258  1.00  0.49           N  
ATOM   1863  CA  ARG A 243      10.880   8.808  -8.354  1.00  0.49           C  
ATOM   1864  C   ARG A 243      12.005   9.831  -8.496  1.00  0.49           C  
ATOM   1865  O   ARG A 243      11.720  11.030  -8.489  1.00  0.49           O  
ATOM   1866  CB  ARG A 243      10.150   8.845  -9.722  1.00  0.49           C  
ATOM   1867  CG  ARG A 243       9.205   7.672 -10.043  1.00  0.49           C  
ATOM   1868  CD  ARG A 243       8.512   7.923 -11.390  1.00  0.49           C  
ATOM   1869  NE  ARG A 243       7.757   6.683 -11.793  1.00  0.49           N  
ATOM   1870  CZ  ARG A 243       7.799   6.130 -13.014  1.00  0.49           C  
ATOM   1871  NH1 ARG A 243       8.630   6.568 -13.955  1.00  0.49           N  
ATOM   1872  NH2 ARG A 243       6.989   5.118 -13.320  1.00  0.49           N  
ATOM   1873  N   PRO A 244      13.249   9.445  -8.721  1.00  0.53           N  
ATOM   1874  CA  PRO A 244      14.248  10.415  -9.118  1.00  0.53           C  
ATOM   1875  C   PRO A 244      14.301  10.461 -10.625  1.00  0.53           C  
ATOM   1876  O   PRO A 244      14.639   9.476 -11.278  1.00  0.53           O  
ATOM   1877  CB  PRO A 244      15.567   9.885  -8.536  1.00  0.53           C  
ATOM   1878  CG  PRO A 244      15.352   8.374  -8.352  1.00  0.53           C  
ATOM   1879  CD  PRO A 244      13.837   8.218  -8.172  1.00  0.53           C  
ATOM   1880  N   LEU A 245      13.976  11.622 -11.217  1.00  0.49           N  
ATOM   1881  CA  LEU A 245      14.193  11.870 -12.623  1.00  0.49           C  
ATOM   1882  C   LEU A 245      15.665  11.834 -13.016  1.00  0.49           C  
ATOM   1883  O   LEU A 245      16.376  12.829 -12.926  1.00  0.49           O  
ATOM   1884  CB  LEU A 245      13.623  13.259 -12.997  1.00  0.49           C  
ATOM   1885  CG  LEU A 245      12.146  13.226 -13.426  1.00  0.49           C  
ATOM   1886  CD1 LEU A 245      11.468  14.582 -13.176  1.00  0.49           C  
ATOM   1887  CD2 LEU A 245      12.035  12.835 -14.911  1.00  0.49           C  
ATOM   1888  N   ASN A 246      16.133  10.676 -13.512  1.00  0.42           N  
ATOM   1889  CA  ASN A 246      17.446  10.518 -14.085  1.00  0.42           C  
ATOM   1890  C   ASN A 246      17.260  10.177 -15.544  1.00  0.42           C  
ATOM   1891  O   ASN A 246      17.175   9.015 -15.923  1.00  0.42           O  
ATOM   1892  CB  ASN A 246      18.226   9.358 -13.393  1.00  0.42           C  
ATOM   1893  CG  ASN A 246      19.247   9.937 -12.425  1.00  0.42           C  
ATOM   1894  OD1 ASN A 246      19.761  11.035 -12.599  1.00  0.42           O  
ATOM   1895  ND2 ASN A 246      19.624   9.145 -11.396  1.00  0.42           N  
ATOM   1896  N   CYS A 247      17.256  11.199 -16.412  1.00  0.43           N  
ATOM   1897  CA  CYS A 247      17.462  10.975 -17.830  1.00  0.43           C  
ATOM   1898  C   CYS A 247      17.884  12.259 -18.501  1.00  0.43           C  
ATOM   1899  O   CYS A 247      17.099  12.938 -19.150  1.00  0.43           O  
ATOM   1900  CB  CYS A 247      16.296  10.329 -18.656  1.00  0.43           C  
ATOM   1901  SG  CYS A 247      16.780   9.860 -20.369  1.00  0.43           S  
ATOM   1902  N   TYR A 248      19.181  12.583 -18.404  1.00  0.49           N  
ATOM   1903  CA  TYR A 248      19.834  13.359 -19.439  1.00  0.49           C  
ATOM   1904  C   TYR A 248      21.203  12.764 -19.656  1.00  0.49           C  
ATOM   1905  O   TYR A 248      22.219  13.328 -19.261  1.00  0.49           O  
ATOM   1906  CB  TYR A 248      19.967  14.893 -19.182  1.00  0.49           C  
ATOM   1907  CG  TYR A 248      18.883  15.621 -19.924  1.00  0.49           C  
ATOM   1908  CD1 TYR A 248      19.009  15.863 -21.307  1.00  0.49           C  
ATOM   1909  CD2 TYR A 248      17.730  16.057 -19.256  1.00  0.49           C  
ATOM   1910  CE1 TYR A 248      18.007  16.560 -21.999  1.00  0.49           C  
ATOM   1911  CE2 TYR A 248      16.726  16.749 -19.947  1.00  0.49           C  
ATOM   1912  CZ  TYR A 248      16.873  17.009 -21.315  1.00  0.49           C  
ATOM   1913  OH  TYR A 248      15.879  17.726 -22.005  1.00  0.49           O  
ATOM   1914  N   ARG A 249      21.288  11.594 -20.318  1.00  0.39           N  
ATOM   1915  CA  ARG A 249      22.563  11.155 -20.846  1.00  0.39           C  
ATOM   1916  C   ARG A 249      22.534  11.395 -22.340  1.00  0.39           C  
ATOM   1917  O   ARG A 249      21.915  10.645 -23.084  1.00  0.39           O  
ATOM   1918  CB  ARG A 249      22.886   9.670 -20.540  1.00  0.39           C  
ATOM   1919  CG  ARG A 249      24.361   9.287 -20.810  1.00  0.39           C  
ATOM   1920  CD  ARG A 249      24.702   7.890 -20.284  1.00  0.39           C  
ATOM   1921  NE  ARG A 249      26.182   7.696 -20.449  1.00  0.39           N  
ATOM   1922  CZ  ARG A 249      26.838   6.607 -20.024  1.00  0.39           C  
ATOM   1923  NH1 ARG A 249      26.187   5.595 -19.457  1.00  0.39           N  
ATOM   1924  NH2 ARG A 249      28.159   6.518 -20.160  1.00  0.39           N  
ATOM   1925  N   SER A 250      23.199  12.477 -22.788  1.00  0.53           N  
ATOM   1926  CA  SER A 250      23.509  12.775 -24.183  1.00  0.53           C  
ATOM   1927  C   SER A 250      24.471  11.763 -24.770  1.00  0.53           C  
ATOM   1928  O   SER A 250      25.629  11.701 -24.356  1.00  0.53           O  
ATOM   1929  CB  SER A 250      24.182  14.181 -24.266  1.00  0.53           C  
ATOM   1930  OG  SER A 250      24.568  14.582 -25.577  1.00  0.53           O  
ATOM   1931  N   THR A 251      24.007  10.970 -25.741  1.00  0.42           N  
ATOM   1932  CA  THR A 251      24.814  10.160 -26.623  1.00  0.42           C  
ATOM   1933  C   THR A 251      24.066  10.103 -27.967  1.00  0.42           C  
ATOM   1934  O   THR A 251      22.906  10.598 -28.040  1.00  0.42           O  
ATOM   1935  CB  THR A 251      25.155   8.718 -26.204  1.00  0.42           C  
ATOM   1936  OG1 THR A 251      24.116   8.008 -25.543  1.00  0.42           O  
ATOM   1937  CG2 THR A 251      26.314   8.743 -25.210  1.00  0.42           C  
ATOM   1938  OXT THR A 251      24.668   9.578 -28.942  1.00  0.42           O  
TER    1939      THR A 251                                                      
END   
