# Supplementary material for: Association of KRTAP24-1 Gene Polymorphisms with Wool Traits in Tibetan Sheep (Ovis aries)
Source: Animals (Basel). 2026 Jul 7;16(13):2111. doi: 10.3390/ani16132111 (PMC13359892; doi:10.3390/ani16132111)
Supplement: Supplementary file 1 [file animals-16-02111-s001.zip › Supplementary File S4 (Genotyping).xlsx]

## Sheet: Test results
Original Well Position	Sample ID	KRTAP24-1-SNP1	KRTAP24-1-SNP2	KRTAP24-1-SNP3
01-A01	RM-001	FAMHEX	FAM	FAM
01-A02	RM-002	FAM	FAM	FAM
01-A03	RM-003	HEX	FAMHEX	FAM
01-A04	RM-004	FAM	FAM	FAM
01-A05	RM-005	FAM	FAM	FAM
01-A06	RM-006	FAM	FAMHEX	FAM
01-A07	RM-007	FAM	FAM	FAMHEX
01-A08	RM-008	HEX	FAM	FAM
01-A09	RM-009	FAM	Unable to determine	FAM
01-A10	RM-010	FAM	FAMHEX	FAM
01-A11	RM-011	FAMHEX	FAM	FAM
01-A12	RM-012	FAMHEX	FAM	FAM
01-B01	RM-013	FAM	Unable to determine	FAM
01-B02	RM-014	HEX	FAMHEX	FAM
01-B03	RM-015	HEX	FAMHEX	FAM
01-B04	RM-016	FAM	FAM	FAM
01-B05	RM-017	FAM	FAMHEX	FAM
01-B06	RM-018	FAM	FAM	FAMHEX
01-B07	RM-019	FAMHEX	FAM	FAM
01-B08	RM-020	FAM	FAMHEX	FAM
01-B09	RM-021	FAM	FAM	FAM
01-B10	RM-022	FAM	FAM	FAM
01-B11	RM-023	HEX	FAMHEX	FAM
01-B12	RM-024	FAM	FAM	FAM
01-C01	RM-025	FAM	FAM	FAM
01-C02	RM-026	FAM	FAM	FAM
01-C03	RM-027	FAM	FAM	FAM
01-C04	RM-028	FAM	FAM	FAM
01-C05	RM-029	FAM	FAM	FAM
01-C06	RM-030	FAMHEX	FAM	FAM
01-C07	RM-031	HEX	FAMHEX	FAM
01-C08	RM-032	FAMHEX	FAM	FAM
01-C09	RM-033	FAM	FAM	FAM
01-C10	RM-034	FAMHEX	FAM	FAM
01-C11	RM-035	FAM	FAM	FAM
01-C12	RM-036	FAMHEX	FAM	FAM
01-D01	RM-037	FAM	FAM	FAM
01-D02	RM-038	FAM	FAM	FAM
01-D03	RM-039	FAM	FAM	FAM
01-D04	RM-040	FAMHEX	FAM	FAMHEX
01-D05	RM-041	FAM	FAM	FAMHEX
01-D06	RM-042	HEX	FAM	FAM
01-D07	RM-043	HEX	HEX	FAM
01-D08	RM-044	FAMHEX	FAM	FAM
01-D09	RM-045	FAM	FAMHEX	FAM
01-D10	RM-046	FAM	FAM	FAM
01-D11	RM-047	FAM	FAM	FAM
01-D12	RM-048	FAM	FAM	FAM
01-E01	RM-049	FAM	FAMHEX	FAM
01-E02	RM-050	FAM	FAM	FAM
01-E03	RM-051	FAM	FAM	FAM
01-E04	RM-052	FAMHEX	FAM	FAMHEX
01-E05	RM-053	FAM	FAM	FAM
01-E06	RM-054	FAM	FAM	FAMHEX
01-E07	RM-055	FAMHEX	FAM	FAM
01-E08	RM-056	FAM	FAM	FAM
01-E09	RM-057	FAM	FAMHEX	FAMHEX
01-E10	RM-058	FAMHEX	FAM	FAM
01-E11	RM-059	HEX	FAMHEX	FAM
01-E12	RM-060	FAM	FAM	FAM
01-F01	RM-061	FAM	FAM	Unable to determine
01-F02	RM-062	HEX	FAMHEX	FAM
01-F03	RM-063	FAMHEX	FAM	FAM
01-F04	RM-064	FAM	FAM	FAM
01-F05	RM-065	FAMHEX	FAM	FAM
01-F06	RM-066	FAM	FAM	FAM
01-F07	RM-067	FAMHEX	FAM	FAM
01-F08	RM-068	FAM	FAM	FAM
01-F09	RM-069	FAM	FAMHEX	FAM
03-H02	RM-070	FAM	FAM	FAM
01-F11	RM-071	FAM	FAMHEX	FAM
01-F12	RM-072	HEX	FAM	FAM
01-G01	RM-073	FAMHEX	FAM	FAM
01-G02	RM-074	FAM	FAMHEX	FAM
01-G03	RM-075	FAM	FAM	FAM
01-G04	RM-076	FAM	FAM	FAM
01-G05	RM-077	FAM	FAMHEX	FAM
01-G06	RM-078	FAMHEX	FAM	FAM
01-G07	RM-079	FAMHEX	FAM	FAM
01-G08	RM-080	HEX	FAM	FAM
01-G09	RM-081	FAM	FAM	FAM
01-G10	RM-082	FAM	FAM	FAM
01-G11	RM-083	FAMHEX	FAM	FAM
01-G12	RM-084	FAM	FAM	FAM
01-H01	RM-085	FAM	FAM	FAM
01-H02	RM-086	FAM	FAM	FAM
01-H03	RM-087	FAMHEX	FAM	FAM
01-H04	RM-088	HEX	FAMHEX	FAM
01-H05	RM-089	FAMHEX	FAM	FAMHEX
01-H06	RM-090	FAM	FAM	FAM
01-H07	RM-091	FAM	FAM	FAM
01-H08	RM-092	FAM	FAMHEX	FAM
01-H09	RM-093	FAMHEX	FAM	FAMHEX
01-H10	RM-094	FAM	FAMHEX	FAM
01-H11	RM-095	FAMHEX	FAM	FAM
01-H12	RM-096	FAMHEX	FAM	FAM
02-A01	RM-097	FAM	FAM	FAMHEX
02-A02	RM-098	FAMHEX	FAM	FAM
02-A03	RM-099	FAMHEX	FAM	FAM
02-A04	RM-100	FAM	FAM	FAM
02-A05	RM-101	FAMHEX	FAM	Unable to determine
02-A06	RM-102	FAMHEX	FAM	FAM
02-A07	RM-103	FAM	FAMHEX	FAM
02-A08	RM-104	FAM	FAM	FAM
02-A09	RM-105	FAM	FAMHEX	FAM
02-A10	RM-106	FAM	FAM	FAM
02-A11	RM-107	FAM	FAM	FAMHEX
02-A12	RM-108	FAM	FAM	FAM
02-B01	RM-109	FAMHEX	Unable to determine	FAM
02-B02	RM-110	FAM	FAM	FAM
02-B03	RM-111	HEX	FAMHEX	FAM
02-B04	RM-112	FAM	FAM	FAMHEX
02-B05	RM-113	FAM	FAMHEX	FAM
02-B06	RM-114	FAM	FAM	FAM
02-B07	RM-115	FAMHEX	FAM	FAM
02-B08	RM-116	HEX	FAM	FAM
02-B09	RM-117	FAMHEX	FAM	FAMHEX
02-B10	RM-118	FAM	FAMHEX	FAM
02-B11	RM-119	FAM	FAM	FAMHEX
02-B12	RM-120	FAM	FAM	FAM
02-C01	RM-121	FAM	FAMHEX	FAM
02-C02	RM-122	FAM	FAM	FAM
02-C03	RM-123	FAM	FAM	FAM
02-C04	RM-124	FAM	FAM	FAMHEX
02-C05	RM-125	HEX	FAMHEX	FAM
02-C06	RM-126	FAM	FAM	FAMHEX
02-C07	RM-127	FAMHEX	FAM	FAM
02-C08	RM-128	FAM	FAM	FAM
02-C09	RM-129	FAM	FAM	FAMHEX
02-C10	RM-130	FAM	FAM	FAM
03-H03	RM-131	FAMHEX	FAM	FAM
02-C12	RM-132	FAM	FAM	FAMHEX
02-D01	RM-133	FAMHEX	Unable to determine	FAM
02-D02	RM-134	FAMHEX	FAM	FAM
02-D03	RM-135	FAMHEX	FAM	FAM
02-D04	RM-136	FAM	FAM	FAMHEX
02-D05	RM-137	FAM	FAMHEX	FAM
02-D06	RM-138	FAMHEX	FAM	FAM
02-D07	RM-139	FAM	FAM	FAM
02-D08	RM-140	FAM	FAMHEX	FAM
02-D09	RM-141	FAM	FAM	FAM
02-D10	RM-142	FAM	FAM	FAMHEX
02-D11	RM-143	FAMHEX	FAM	FAM
02-D12	RM-144	FAMHEX	FAM	FAM
02-E01	RM-145	FAMHEX	FAM	FAM
02-E02	RM-146	FAM	FAM	FAM
02-E03	RM-147	FAMHEX	FAM	FAM
02-E04	RM-148	HEX	FAM	FAM
02-E05	RM-149	FAM	FAM	FAM
02-E06	RM-150	FAMHEX	FAM	FAM
02-E07	RM-151	FAM	FAMHEX	FAM
02-E08	RM-152	FAM	FAM	FAM
02-E09	RM-153	HEX	FAM	FAM
02-E10	RM-154	FAMHEX	FAM	FAM
02-E11	RM-155	FAM	FAMHEX	FAMHEX
02-E12	RM-156	FAMHEX	FAM	FAM
02-F01	RM-157	FAM	FAMHEX	FAMHEX
02-F02	RM-158	FAM	FAM	FAMHEX
02-F03	RM-159	FAMHEX	FAM	FAM
02-F04	RM-160	FAM	FAM	FAM
02-F05	RM-161	FAMHEX	FAM	FAM
02-F06	RM-162	HEX	FAM	FAM
02-F07	RM-163	FAMHEX	FAM	FAM
02-F08	RM-164	Unable to determine	Unable to determine	FAM
02-F09	RM-165	FAM	FAMHEX	FAM
02-F10	RM-166	FAM	FAM	FAMHEX
02-F11	RM-167	FAMHEX	FAM	FAM
02-F12	RM-168	FAM	FAMHEX	FAM
02-G01	RM-169	HEX	FAMHEX	FAM
02-G02	RM-170	FAMHEX	FAM	FAM
02-G03	RM-171	FAM	FAM	FAM
02-G04	RM-172	FAM	FAMHEX	FAMHEX
02-G05	RM-173	FAM	FAMHEX	FAM
02-G06	RM-174	FAM	FAM	FAMHEX
02-G07	RM-175	FAMHEX	FAM	FAM
02-G08	RM-176	FAM	FAM	FAM
02-G09	RM-177	FAM	FAMHEX	FAM
02-G10	RM-178	FAM	FAM	FAM
02-G11	RM-179	FAMHEX	FAM	FAM
02-G12	RM-180	FAM	FAM	FAM
02-H01	RM-181	FAM	FAMHEX	FAM
02-H02	RM-182	FAMHEX	FAM	FAM
02-H03	RM-183	FAMHEX	FAM	FAM
02-H04	RM-184	FAM	FAM	HEX
02-H05	RM-185	FAM	FAM	FAM
02-H06	RM-186	FAMHEX	FAM	FAMHEX
02-H07	RM-187	FAM	FAMHEX	FAM
02-H08	RM-188	FAM	FAM	FAM
02-H09	RM-189	FAM	FAM	FAM
02-H10	RM-190	FAM	FAM	FAM
02-H11	RM-191	FAM	FAM	FAM
02-H12	RM-192	HEX	FAMHEX	FAM
03-A01	RM-193	FAMHEX	FAM	FAM
03-A02	RM-194	FAMHEX	FAM	FAMHEX
03-A03	RM-195	FAMHEX	FAM	FAM
03-A04	RM-196	FAMHEX	FAM	FAM
03-A05	RM-197	FAM	FAM	FAMHEX
03-A06	RM-198	HEX	FAM	FAM
03-A07	RM-199	FAM	FAM	FAM
03-A08	RM-200	FAM	FAM	FAM
03-A09	RM-201	FAM	FAM	FAM
03-A10	RM-202	FAM	FAM	FAM
03-A11	RM-203	FAMHEX	FAM	FAM
03-A12	RM-204	FAM	FAM	FAMHEX
03-B01	RM-205	FAMHEX	Unable to determine	FAM
03-B02	RM-206	FAM	Unable to determine	FAM
03-B03	RM-207	FAM	FAM	FAM
03-B04	RM-208	FAMHEX	FAM	FAM
03-B05	RM-209	FAM	FAM	FAM
03-B06	RM-210	FAMHEX	FAM	FAM
03-B07	RM-211	FAM	FAM	FAMHEX
03-B08	RM-212	FAM	FAM	FAM
03-B09	RM-213	FAM	FAM	FAMHEX
03-B10	RM-214	HEX	FAM	FAM
03-B11	RM-215	FAMHEX	FAM	FAM
03-B12	RM-216	HEX	FAM	FAM
03-C01	RM-217	FAM	FAMHEX	FAM
03-C02	RM-218	FAM	FAM	FAM
03-C03	RM-219	HEX	FAMHEX	FAM
03-C04	RM-220	FAMHEX	FAM	FAM
03-C05	RM-221	FAM	FAM	FAM
03-C06	RM-222	HEX	FAMHEX	FAM
03-C07	RM-223	FAM	FAM	FAM
03-C08	RM-224	FAM	FAMHEX	FAM
03-C09	RM-225	FAM	FAM	FAM
03-C10	RM-226	FAM	FAM	FAM
03-C11	RM-227	Unable to determine	FAM	FAM
03-C12	RM-228	FAM	FAM	FAM
03-D01	RM-229	FAM	FAMHEX	FAM
03-D02	RM-230	FAM	FAM	FAM
03-D03	RM-231	HEX	FAMHEX	FAM
03-D04	RM-232	FAM	FAM	FAMHEX
03-D05	RM-233	FAM	FAM	FAM
03-D06	RM-234	FAM	Unable to determine	FAM
03-D07	RM-235	Unable to determine	FAMHEX	FAM
03-D08	RM-236	FAM	FAM	FAM
03-D09	RM-237	HEX	FAM	Unable to determine
03-D10	RM-238	FAM	FAMHEX	FAM
03-D11	RM-239	FAM	FAM	FAM
03-D12	RM-240	FAM	FAMHEX	FAM
03-E01	RM-241	FAM	FAM	FAM
03-E02	RM-242	HEX	FAM	FAM
03-E03	RM-243	Unable to determine	FAM	FAM
03-E04	RM-244	FAM	FAMHEX	FAM
03-E05	RM-245	FAMHEX	FAM	FAM
03-E06	RM-246	FAM	FAM	FAM
03-E07	RM-247	FAM	FAM	FAM
03-E08	RM-248	FAMHEX	FAM	FAM
03-E09	RM-249	FAM	FAM	FAM
03-E10	RM-250	FAMHEX	FAM	FAM
03-E11	RM-251	FAMHEX	FAM	FAM
03-E12	RM-252	FAM	FAMHEX	FAM
03-F01	RM-253	FAM	FAM	FAM
03-F02	RM-254	FAM	FAM	FAMHEX
03-F03	RM-255	FAM	FAMHEX	FAM
03-F04	RM-256	HEX	FAM	FAM
03-F05	RM-257	FAM	FAM	FAM
03-F06	RM-258	FAM	FAMHEX	FAM
03-F07	RM-259	FAM	FAMHEX	FAM
03-F08	RM-260	FAM	FAM	FAM
03-F09	RM-261	FAM	FAMHEX	FAMHEX
03-F10	RM-262	FAM	FAM	FAM
03-F11	RM-263	FAMHEX	FAM	FAM
03-F12	RM-264	FAM	FAM	HEX
03-G01	RM-265	FAMHEX	FAM	FAMHEX
03-G02	RM-266	FAMHEX	FAM	FAM
03-G03	RM-267	FAMHEX	FAM	FAM
03-G04	RM-268	FAM	FAM	FAM
03-G05	RM-269	FAMHEX	FAM	FAM
03-G06	RM-270	FAMHEX	FAM	FAM
03-G07	RM-271	FAM	FAM	FAM
03-G08	RM-272	FAM	FAMHEX	FAM
03-G09	RM-273	FAMHEX	FAM	FAM
03-G10	RM-274	FAM	FAM	FAM
03-G11	RM-275	FAMHEX	FAM	FAMHEX
03-G12	RM-276	FAM	FAM	FAM
03-H01	RM-277	FAM	FAMHEX	FAM

## Sheet: genotype
Original Well Position	Sample ID	KRTAP24-1-SNP1	KRTAP24-1-SNP2	KRTAP24-1-SNP3
01-A01	RM-001	C/T	G	C
01-A02	RM-002	C	G	C
01-A03	RM-003	T	G/A	C
01-A04	RM-004	C	G	C
01-A05	RM-005	C	G	C
01-A06	RM-006	C	G/A	C
01-A07	RM-007	C	G	C/T
01-A08	RM-008	T	G	C
01-A09	RM-009	C	Unable to determine	C
01-A10	RM-010	C	G/A	C
01-A11	RM-011	C/T	G	C
01-A12	RM-012	C/T	G	C
01-B01	RM-013	C	Unable to determine	C
01-B02	RM-014	T	G/A	C
01-B03	RM-015	T	G/A	C
01-B04	RM-016	C	G	C
01-B05	RM-017	C	G/A	C
01-B06	RM-018	C	G	C/T
01-B07	RM-019	C/T	G	C
01-B08	RM-020	C	G/A	C
01-B09	RM-021	C	G	C
01-B10	RM-022	C	G	C
01-B11	RM-023	T	G/A	C
01-B12	RM-024	C	G	C
01-C01	RM-025	C	G	C
01-C02	RM-026	C	G	C
01-C03	RM-027	C	G	C
01-C04	RM-028	C	G	C
01-C05	RM-029	C	G	C
01-C06	RM-030	C/T	G	C
01-C07	RM-031	T	G/A	C
01-C08	RM-032	C/T	G	C
01-C09	RM-033	C	G	C
01-C10	RM-034	C/T	G	C
01-C11	RM-035	C	G	C
01-C12	RM-036	C/T	G	C
01-D01	RM-037	C	G	C
01-D02	RM-038	C	G	C
01-D03	RM-039	C	G	C
01-D04	RM-040	C/T	G	C/T
01-D05	RM-041	C	G	C/T
01-D06	RM-042	T	G	C
01-D07	RM-043	T	A	C
01-D08	RM-044	C/T	G	C
01-D09	RM-045	C	G/A	C
01-D10	RM-046	C	G	C
01-D11	RM-047	C	G	C
01-D12	RM-048	C	G	C
01-E01	RM-049	C	G/A	C
01-E02	RM-050	C	G	C
01-E03	RM-051	C	G	C
01-E04	RM-052	C/T	G	C/T
01-E05	RM-053	C	G	C
01-E06	RM-054	C	G	C/T
01-E07	RM-055	C/T	G	C
01-E08	RM-056	C	G	C
01-E09	RM-057	C	G/A	C/T
01-E10	RM-058	C/T	G	C
01-E11	RM-059	T	G/A	C
01-E12	RM-060	C	G	C
01-F01	RM-061	C	G	Unable to determine
01-F02	RM-062	T	G/A	C
01-F03	RM-063	C/T	G	C
01-F04	RM-064	C	G	C
01-F05	RM-065	C/T	G	C
01-F06	RM-066	C	G	C
01-F07	RM-067	C/T	G	C
01-F08	RM-068	C	G	C
01-F09	RM-069	C	G/A	C
03-H02	RM-070	C	G	C
01-F11	RM-071	C	G/A	C
01-F12	RM-072	T	G	C
01-G01	RM-073	C/T	G	C
01-G02	RM-074	C	G/A	C
01-G03	RM-075	C	G	C
01-G04	RM-076	C	G	C
01-G05	RM-077	C	G/A	C
01-G06	RM-078	C/T	G	C
01-G07	RM-079	C/T	G	C
01-G08	RM-080	T	G	C
01-G09	RM-081	C	G	C
01-G10	RM-082	C	G	C
01-G11	RM-083	C/T	G	C
01-G12	RM-084	C	G	C
01-H01	RM-085	C	G	C
01-H02	RM-086	C	G	C
01-H03	RM-087	C/T	G	C
01-H04	RM-088	T	G/A	C
01-H05	RM-089	C/T	G	C/T
01-H06	RM-090	C	G	C
01-H07	RM-091	C	G	C
01-H08	RM-092	C	G/A	C
01-H09	RM-093	C/T	G	C/T
01-H10	RM-094	C	G/A	C
01-H11	RM-095	C/T	G	C
01-H12	RM-096	C/T	G	C
02-A01	RM-097	C	G	C/T
02-A02	RM-098	C/T	G	C
02-A03	RM-099	C/T	G	C
02-A04	RM-100	C	G	C
02-A05	RM-101	C/T	G	Unable to determine
02-A06	RM-102	C/T	G	C
02-A07	RM-103	C	G/A	C
02-A08	RM-104	C	G	C
02-A09	RM-105	C	G/A	C
02-A10	RM-106	C	G	C
02-A11	RM-107	C	G	C/T
02-A12	RM-108	C	G	C
02-B01	RM-109	C/T	Unable to determine	C
02-B02	RM-110	C	G	C
02-B03	RM-111	T	G/A	C
02-B04	RM-112	C	G	C/T
02-B05	RM-113	C	G/A	C
02-B06	RM-114	C	G	C
02-B07	RM-115	C/T	G	C
02-B08	RM-116	T	G	C
02-B09	RM-117	C/T	G	C/T
02-B10	RM-118	C	G/A	C
02-B11	RM-119	C	G	C/T
02-B12	RM-120	C	G	C
02-C01	RM-121	C	G/A	C
02-C02	RM-122	C	G	C
02-C03	RM-123	C	G	C
02-C04	RM-124	C	G	C/T
02-C05	RM-125	T	G/A	C
02-C06	RM-126	C	G	C/T
02-C07	RM-127	C/T	G	C
02-C08	RM-128	C	G	C
02-C09	RM-129	C	G	C/T
02-C10	RM-130	C	G	C
03-H03	RM-131	C/T	G	C
02-C12	RM-132	C	G	C/T
02-D01	RM-133	C/T	Unable to determine	C
02-D02	RM-134	C/T	G	C
02-D03	RM-135	C/T	G	C
02-D04	RM-136	C	G	C/T
02-D05	RM-137	C	G/A	C
02-D06	RM-138	C/T	G	C
02-D07	RM-139	C	G	C
02-D08	RM-140	C	G/A	C
02-D09	RM-141	C	G	C
02-D10	RM-142	C	G	C/T
02-D11	RM-143	C/T	G	C
02-D12	RM-144	C/T	G	C
02-E01	RM-145	C/T	G	C
02-E02	RM-146	C	G	C
02-E03	RM-147	C/T	G	C
02-E04	RM-148	T	G	C
02-E05	RM-149	C	G	C
02-E06	RM-150	C/T	G	C
02-E07	RM-151	C	G/A	C
02-E08	RM-152	C	G	C
02-E09	RM-153	T	G	C
02-E10	RM-154	C/T	G	C
02-E11	RM-155	C	G/A	C/T
02-E12	RM-156	C/T	G	C
02-F01	RM-157	C	G/A	C/T
02-F02	RM-158	C	G	C/T
02-F03	RM-159	C/T	G	C
02-F04	RM-160	C	G	C
02-F05	RM-161	C/T	G	C
02-F06	RM-162	T	G	C
02-F07	RM-163	C/T	G	C
02-F08	RM-164	Unable to determine	Unable to determine	C
02-F09	RM-165	C	G/A	C
02-F10	RM-166	C	G	C/T
02-F11	RM-167	C/T	G	C
02-F12	RM-168	C	G/A	C
02-G01	RM-169	T	G/A	C
02-G02	RM-170	C/T	G	C
02-G03	RM-171	C	G	C
02-G04	RM-172	C	G/A	C/T
02-G05	RM-173	C	G/A	C
02-G06	RM-174	C	G	C/T
02-G07	RM-175	C/T	G	C
02-G08	RM-176	C	G	C
02-G09	RM-177	C	G/A	C
02-G10	RM-178	C	G	C
02-G11	RM-179	C/T	G	C
02-G12	RM-180	C	G	C
02-H01	RM-181	C	G/A	C
02-H02	RM-182	C/T	G	C
02-H03	RM-183	C/T	G	C
02-H04	RM-184	C	G	T
02-H05	RM-185	C	G	C
02-H06	RM-186	C/T	G	C/T
02-H07	RM-187	C	G/A	C
02-H08	RM-188	C	G	C
02-H09	RM-189	C	G	C
02-H10	RM-190	C	G	C
02-H11	RM-191	C	G	C
02-H12	RM-192	T	G/A	C
03-A01	RM-193	C/T	G	C
03-A02	RM-194	C/T	G	C/T
03-A03	RM-195	C/T	G	C
03-A04	RM-196	C/T	G	C
03-A05	RM-197	C	G	C/T
03-A06	RM-198	T	G	C
03-A07	RM-199	C	G	C
03-A08	RM-200	C	G	C
03-A09	RM-201	C	G	C
03-A10	RM-202	C	G	C
03-A11	RM-203	C/T	G	C
03-A12	RM-204	C	G	C/T
03-B01	RM-205	C/T	Unable to determine	C
03-B02	RM-206	C	Unable to determine	C
03-B03	RM-207	C	G	C
03-B04	RM-208	C/T	G	C
03-B05	RM-209	C	G	C
03-B06	RM-210	C/T	G	C
03-B07	RM-211	C	G	C/T
03-B08	RM-212	C	G	C
03-B09	RM-213	C	G	C/T
03-B10	RM-214	T	G	C
03-B11	RM-215	C/T	G	C
03-B12	RM-216	T	G	C
03-C01	RM-217	C	G/A	C
03-C02	RM-218	C	G	C
03-C03	RM-219	T	G/A	C
03-C04	RM-220	C/T	G	C
03-C05	RM-221	C	G	C
03-C06	RM-222	T	G/A	C
03-C07	RM-223	C	G	C
03-C08	RM-224	C	G/A	C
03-C09	RM-225	C	G	C
03-C10	RM-226	C	G	C
03-C11	RM-227	Unable to determine	G	C
03-C12	RM-228	C	G	C
03-D01	RM-229	C	G/A	C
03-D02	RM-230	C	G	C
03-D03	RM-231	T	G/A	C
03-D04	RM-232	C	G	C/T
03-D05	RM-233	C	G	C
03-D06	RM-234	C	Unable to determine	C
03-D07	RM-235	Unable to determine	G/A	C
03-D08	RM-236	C	G	C
03-D09	RM-237	T	G	Unable to determine
03-D10	RM-238	C	G/A	C
03-D11	RM-239	C	G	C
03-D12	RM-240	C	G/A	C
03-E01	RM-241	C	G	C
03-E02	RM-242	T	G	C
03-E03	RM-243	Unable to determine	G	C
03-E04	RM-244	C	G/A	C
03-E05	RM-245	C/T	G	C
03-E06	RM-246	C	G	C
03-E07	RM-247	C	G	C
03-E08	RM-248	C/T	G	C
03-E09	RM-249	C	G	C
03-E10	RM-250	C/T	G	C
03-E11	RM-251	C/T	G	C
03-E12	RM-252	C	G/A	C
03-F01	RM-253	C	G	C
03-F02	RM-254	C	G	C/T
03-F03	RM-255	C	G/A	C
03-F04	RM-256	T	G	C
03-F05	RM-257	C	G	C
03-F06	RM-258	C	G/A	C
03-F07	RM-259	C	G/A	C
03-F08	RM-260	C	G	C
03-F09	RM-261	C	G/A	C/T
03-F10	RM-262	C	G	C
03-F11	RM-263	C/T	G	C
03-F12	RM-264	C	G	T
03-G01	RM-265	C/T	G	C/T
03-G02	RM-266	C/T	G	C
03-G03	RM-267	C/T	G	C
03-G04	RM-268	C	G	C
03-G05	RM-269	C/T	G	C
03-G06	RM-270	C/T	G	C
03-G07	RM-271	C	G	C
03-G08	RM-272	C	G/A	C
03-G09	RM-273	C/T	G	C
03-G10	RM-274	C	G	C
03-G11	RM-275	C/T	G	C/T
03-G12	RM-276	C	G	C
03-H01	RM-277	C	G/A	C
