# Supplementary material for: Association of KRTAP24-1 Gene Polymorphisms with Wool Traits in Tibetan Sheep (Ovis aries)
Source: Animals (Basel). 2026 Jul 7;16(13):2111. doi: 10.3390/ani16132111 (PMC13359892; doi:10.3390/ani16132111)
Supplement: Supplementary file 1 [file animals-16-02111-s001.zip › Supplementary File S5 (KRTAP24-1_haplotype_diplotype_results) .xlsx]

## Sheet: Haplotype frequency
Haplotype	Binary	Allele_Count	Frequency
H1 (CGC)	000	311	0.591255
H2 (TGC)	100	114	0.21673
H3 (CAC)	010	43	0.081749
H4 (CGT)	001	41	0.0779468
H5 (TAC)	110	17	0.0323194
H6 (CAT)	011	0	1.7036e-10
H7 (TGT)	101	0	4.47564e-31
H8 (TAT)*	111	0	0

## Sheet: Sample haplotype
sample	short_diplotype	hap1_name	hap2_name	prob
RM-001	H1H2	H1 (CGC)	H2 (TGC)	0.5
RM-002	H1H1	H1 (CGC)	H1 (CGC)	1
RM-003	H2H5	H2 (TGC)	H5 (TAC)	0.5
RM-004	H1H1	H1 (CGC)	H1 (CGC)	1
RM-005	H1H1	H1 (CGC)	H1 (CGC)	1
RM-006	H1H3	H1 (CGC)	H3 (CAC)	0.5
RM-007	H1H4	H1 (CGC)	H4 (CGT)	0.5
RM-008	H2H2	H2 (TGC)	H2 (TGC)	1
RM-010	H1H3	H1 (CGC)	H3 (CAC)	0.5
RM-011	H1H2	H1 (CGC)	H2 (TGC)	0.5
RM-012	H1H2	H1 (CGC)	H2 (TGC)	0.5
RM-014	H2H5	H2 (TGC)	H5 (TAC)	0.5
RM-015	H2H5	H2 (TGC)	H5 (TAC)	0.5
RM-016	H1H1	H1 (CGC)	H1 (CGC)	1
RM-017	H1H3	H1 (CGC)	H3 (CAC)	0.5
RM-018	H1H4	H1 (CGC)	H4 (CGT)	0.5
RM-019	H1H2	H1 (CGC)	H2 (TGC)	0.5
RM-020	H1H3	H1 (CGC)	H3 (CAC)	0.5
RM-021	H1H1	H1 (CGC)	H1 (CGC)	1
RM-022	H1H1	H1 (CGC)	H1 (CGC)	1
RM-023	H2H5	H2 (TGC)	H5 (TAC)	0.5
RM-024	H1H1	H1 (CGC)	H1 (CGC)	1
RM-025	H1H1	H1 (CGC)	H1 (CGC)	1
RM-026	H1H1	H1 (CGC)	H1 (CGC)	1
RM-027	H1H1	H1 (CGC)	H1 (CGC)	1
RM-028	H1H1	H1 (CGC)	H1 (CGC)	1
RM-029	H1H1	H1 (CGC)	H1 (CGC)	1
RM-030	H1H2	H1 (CGC)	H2 (TGC)	0.5
RM-031	H2H5	H2 (TGC)	H5 (TAC)	0.5
RM-032	H1H2	H1 (CGC)	H2 (TGC)	0.5
RM-033	H1H1	H1 (CGC)	H1 (CGC)	1
RM-034	H1H2	H1 (CGC)	H2 (TGC)	0.5
RM-035	H1H1	H1 (CGC)	H1 (CGC)	1
RM-036	H1H2	H1 (CGC)	H2 (TGC)	0.5
RM-037	H1H1	H1 (CGC)	H1 (CGC)	1
RM-038	H1H1	H1 (CGC)	H1 (CGC)	1
RM-039	H1H1	H1 (CGC)	H1 (CGC)	1
RM-040	H4H2	H4 (CGT)	H2 (TGC)	0.5
RM-041	H1H4	H1 (CGC)	H4 (CGT)	0.5
RM-042	H2H2	H2 (TGC)	H2 (TGC)	1
RM-043	H5H5	H5 (TAC)	H5 (TAC)	1
RM-044	H1H2	H1 (CGC)	H2 (TGC)	0.5
RM-045	H1H3	H1 (CGC)	H3 (CAC)	0.5
RM-046	H1H1	H1 (CGC)	H1 (CGC)	1
RM-047	H1H1	H1 (CGC)	H1 (CGC)	1
RM-048	H1H1	H1 (CGC)	H1 (CGC)	1
RM-049	H1H3	H1 (CGC)	H3 (CAC)	0.5
RM-050	H1H1	H1 (CGC)	H1 (CGC)	1
RM-051	H1H1	H1 (CGC)	H1 (CGC)	1
RM-052	H4H2	H4 (CGT)	H2 (TGC)	0.5
RM-053	H1H1	H1 (CGC)	H1 (CGC)	1
RM-054	H1H4	H1 (CGC)	H4 (CGT)	0.5
RM-055	H1H2	H1 (CGC)	H2 (TGC)	0.5
RM-056	H1H1	H1 (CGC)	H1 (CGC)	1
RM-057	H4H3	H4 (CGT)	H3 (CAC)	0.5
RM-058	H1H2	H1 (CGC)	H2 (TGC)	0.5
RM-059	H2H5	H2 (TGC)	H5 (TAC)	0.5
RM-060	H1H1	H1 (CGC)	H1 (CGC)	1
RM-062	H2H5	H2 (TGC)	H5 (TAC)	0.5
RM-063	H1H2	H1 (CGC)	H2 (TGC)	0.5
RM-064	H1H1	H1 (CGC)	H1 (CGC)	1
RM-065	H1H2	H1 (CGC)	H2 (TGC)	0.5
RM-066	H1H1	H1 (CGC)	H1 (CGC)	1
RM-067	H1H2	H1 (CGC)	H2 (TGC)	0.5
RM-068	H1H1	H1 (CGC)	H1 (CGC)	1
RM-069	H1H3	H1 (CGC)	H3 (CAC)	0.5
RM-070	H1H1	H1 (CGC)	H1 (CGC)	1
RM-071	H1H3	H1 (CGC)	H3 (CAC)	0.5
RM-072	H2H2	H2 (TGC)	H2 (TGC)	1
RM-073	H1H2	H1 (CGC)	H2 (TGC)	0.5
RM-074	H1H3	H1 (CGC)	H3 (CAC)	0.5
RM-075	H1H1	H1 (CGC)	H1 (CGC)	1
RM-076	H1H1	H1 (CGC)	H1 (CGC)	1
RM-077	H1H3	H1 (CGC)	H3 (CAC)	0.5
RM-078	H1H2	H1 (CGC)	H2 (TGC)	0.5
RM-079	H1H2	H1 (CGC)	H2 (TGC)	0.5
RM-080	H2H2	H2 (TGC)	H2 (TGC)	1
RM-081	H1H1	H1 (CGC)	H1 (CGC)	1
RM-082	H1H1	H1 (CGC)	H1 (CGC)	1
RM-083	H1H2	H1 (CGC)	H2 (TGC)	0.5
RM-084	H1H1	H1 (CGC)	H1 (CGC)	1
RM-085	H1H1	H1 (CGC)	H1 (CGC)	1
RM-086	H1H1	H1 (CGC)	H1 (CGC)	1
RM-087	H1H2	H1 (CGC)	H2 (TGC)	0.5
RM-088	H2H5	H2 (TGC)	H5 (TAC)	0.5
RM-089	H4H2	H4 (CGT)	H2 (TGC)	0.5
RM-090	H1H1	H1 (CGC)	H1 (CGC)	1
RM-091	H1H1	H1 (CGC)	H1 (CGC)	1
RM-092	H1H3	H1 (CGC)	H3 (CAC)	0.5
RM-093	H4H2	H4 (CGT)	H2 (TGC)	0.5
RM-094	H1H3	H1 (CGC)	H3 (CAC)	0.5
RM-095	H1H2	H1 (CGC)	H2 (TGC)	0.5
RM-096	H1H2	H1 (CGC)	H2 (TGC)	0.5
RM-097	H1H4	H1 (CGC)	H4 (CGT)	0.5
RM-098	H1H2	H1 (CGC)	H2 (TGC)	0.5
RM-099	H1H2	H1 (CGC)	H2 (TGC)	0.5
RM-100	H1H1	H1 (CGC)	H1 (CGC)	1
RM-102	H1H2	H1 (CGC)	H2 (TGC)	0.5
RM-103	H1H3	H1 (CGC)	H3 (CAC)	0.5
RM-104	H1H1	H1 (CGC)	H1 (CGC)	1
RM-105	H1H3	H1 (CGC)	H3 (CAC)	0.5
RM-106	H1H1	H1 (CGC)	H1 (CGC)	1
RM-107	H1H4	H1 (CGC)	H4 (CGT)	0.5
RM-108	H1H1	H1 (CGC)	H1 (CGC)	1
RM-110	H1H1	H1 (CGC)	H1 (CGC)	1
RM-111	H2H5	H2 (TGC)	H5 (TAC)	0.5
RM-112	H1H4	H1 (CGC)	H4 (CGT)	0.5
RM-113	H1H3	H1 (CGC)	H3 (CAC)	0.5
RM-114	H1H1	H1 (CGC)	H1 (CGC)	1
RM-115	H1H2	H1 (CGC)	H2 (TGC)	0.5
RM-116	H2H2	H2 (TGC)	H2 (TGC)	1
RM-117	H4H2	H4 (CGT)	H2 (TGC)	0.5
RM-118	H1H3	H1 (CGC)	H3 (CAC)	0.5
RM-119	H1H4	H1 (CGC)	H4 (CGT)	0.5
RM-120	H1H1	H1 (CGC)	H1 (CGC)	1
RM-121	H1H3	H1 (CGC)	H3 (CAC)	0.5
RM-122	H1H1	H1 (CGC)	H1 (CGC)	1
RM-123	H1H1	H1 (CGC)	H1 (CGC)	1
RM-124	H1H4	H1 (CGC)	H4 (CGT)	0.5
RM-125	H2H5	H2 (TGC)	H5 (TAC)	0.5
RM-126	H1H4	H1 (CGC)	H4 (CGT)	0.5
RM-127	H1H2	H1 (CGC)	H2 (TGC)	0.5
RM-128	H1H1	H1 (CGC)	H1 (CGC)	1
RM-129	H1H4	H1 (CGC)	H4 (CGT)	0.5
RM-130	H1H1	H1 (CGC)	H1 (CGC)	1
RM-131	H1H2	H1 (CGC)	H2 (TGC)	0.5
RM-132	H1H4	H1 (CGC)	H4 (CGT)	0.5
RM-134	H1H2	H1 (CGC)	H2 (TGC)	0.5
RM-135	H1H2	H1 (CGC)	H2 (TGC)	0.5
RM-136	H1H4	H1 (CGC)	H4 (CGT)	0.5
RM-137	H1H3	H1 (CGC)	H3 (CAC)	0.5
RM-138	H1H2	H1 (CGC)	H2 (TGC)	0.5
RM-139	H1H1	H1 (CGC)	H1 (CGC)	1
RM-140	H1H3	H1 (CGC)	H3 (CAC)	0.5
RM-141	H1H1	H1 (CGC)	H1 (CGC)	1
RM-142	H1H4	H1 (CGC)	H4 (CGT)	0.5
RM-143	H1H2	H1 (CGC)	H2 (TGC)	0.5
RM-144	H1H2	H1 (CGC)	H2 (TGC)	0.5
RM-145	H1H2	H1 (CGC)	H2 (TGC)	0.5
RM-146	H1H1	H1 (CGC)	H1 (CGC)	1
RM-147	H1H2	H1 (CGC)	H2 (TGC)	0.5
RM-148	H2H2	H2 (TGC)	H2 (TGC)	1
RM-149	H1H1	H1 (CGC)	H1 (CGC)	1
RM-150	H1H2	H1 (CGC)	H2 (TGC)	0.5
RM-151	H1H3	H1 (CGC)	H3 (CAC)	0.5
RM-152	H1H1	H1 (CGC)	H1 (CGC)	1
RM-153	H2H2	H2 (TGC)	H2 (TGC)	1
RM-154	H1H2	H1 (CGC)	H2 (TGC)	0.5
RM-155	H4H3	H4 (CGT)	H3 (CAC)	0.5
RM-156	H1H2	H1 (CGC)	H2 (TGC)	0.5
RM-157	H4H3	H4 (CGT)	H3 (CAC)	0.5
RM-158	H1H4	H1 (CGC)	H4 (CGT)	0.5
RM-159	H1H2	H1 (CGC)	H2 (TGC)	0.5
RM-160	H1H1	H1 (CGC)	H1 (CGC)	1
RM-161	H1H2	H1 (CGC)	H2 (TGC)	0.5
RM-162	H2H2	H2 (TGC)	H2 (TGC)	1
RM-163	H1H2	H1 (CGC)	H2 (TGC)	0.5
RM-165	H1H3	H1 (CGC)	H3 (CAC)	0.5
RM-166	H1H4	H1 (CGC)	H4 (CGT)	0.5
RM-167	H1H2	H1 (CGC)	H2 (TGC)	0.5
RM-168	H1H3	H1 (CGC)	H3 (CAC)	0.5
RM-169	H2H5	H2 (TGC)	H5 (TAC)	0.5
RM-170	H1H2	H1 (CGC)	H2 (TGC)	0.5
RM-171	H1H1	H1 (CGC)	H1 (CGC)	1
RM-172	H4H3	H4 (CGT)	H3 (CAC)	0.5
RM-173	H1H3	H1 (CGC)	H3 (CAC)	0.5
RM-174	H1H4	H1 (CGC)	H4 (CGT)	0.5
RM-175	H1H2	H1 (CGC)	H2 (TGC)	0.5
RM-176	H1H1	H1 (CGC)	H1 (CGC)	1
RM-177	H1H3	H1 (CGC)	H3 (CAC)	0.5
RM-178	H1H1	H1 (CGC)	H1 (CGC)	1
RM-179	H1H2	H1 (CGC)	H2 (TGC)	0.5
RM-180	H1H1	H1 (CGC)	H1 (CGC)	1
RM-181	H1H3	H1 (CGC)	H3 (CAC)	0.5
RM-182	H1H2	H1 (CGC)	H2 (TGC)	0.5
RM-183	H1H2	H1 (CGC)	H2 (TGC)	0.5
RM-184	H4H4	H4 (CGT)	H4 (CGT)	1
RM-185	H1H1	H1 (CGC)	H1 (CGC)	1
RM-186	H4H2	H4 (CGT)	H2 (TGC)	0.5
RM-187	H1H3	H1 (CGC)	H3 (CAC)	0.5
RM-188	H1H1	H1 (CGC)	H1 (CGC)	1
RM-189	H1H1	H1 (CGC)	H1 (CGC)	1
RM-190	H1H1	H1 (CGC)	H1 (CGC)	1
RM-191	H1H1	H1 (CGC)	H1 (CGC)	1
RM-192	H2H5	H2 (TGC)	H5 (TAC)	0.5
RM-193	H1H2	H1 (CGC)	H2 (TGC)	0.5
RM-194	H4H2	H4 (CGT)	H2 (TGC)	0.5
RM-195	H1H2	H1 (CGC)	H2 (TGC)	0.5
RM-196	H1H2	H1 (CGC)	H2 (TGC)	0.5
RM-197	H1H4	H1 (CGC)	H4 (CGT)	0.5
RM-198	H2H2	H2 (TGC)	H2 (TGC)	1
RM-199	H1H1	H1 (CGC)	H1 (CGC)	1
RM-200	H1H1	H1 (CGC)	H1 (CGC)	1
RM-201	H1H1	H1 (CGC)	H1 (CGC)	1
RM-202	H1H1	H1 (CGC)	H1 (CGC)	1
RM-203	H1H2	H1 (CGC)	H2 (TGC)	0.5
RM-204	H1H4	H1 (CGC)	H4 (CGT)	0.5
RM-207	H1H1	H1 (CGC)	H1 (CGC)	1
RM-208	H1H2	H1 (CGC)	H2 (TGC)	0.5
RM-209	H1H1	H1 (CGC)	H1 (CGC)	1
RM-210	H1H2	H1 (CGC)	H2 (TGC)	0.5
RM-211	H1H4	H1 (CGC)	H4 (CGT)	0.5
RM-212	H1H1	H1 (CGC)	H1 (CGC)	1
RM-213	H1H4	H1 (CGC)	H4 (CGT)	0.5
RM-214	H2H2	H2 (TGC)	H2 (TGC)	1
RM-215	H1H2	H1 (CGC)	H2 (TGC)	0.5
RM-216	H2H2	H2 (TGC)	H2 (TGC)	1
RM-217	H1H3	H1 (CGC)	H3 (CAC)	0.5
RM-218	H1H1	H1 (CGC)	H1 (CGC)	1
RM-219	H2H5	H2 (TGC)	H5 (TAC)	0.5
RM-220	H1H2	H1 (CGC)	H2 (TGC)	0.5
RM-221	H1H1	H1 (CGC)	H1 (CGC)	1
RM-222	H2H5	H2 (TGC)	H5 (TAC)	0.5
RM-223	H1H1	H1 (CGC)	H1 (CGC)	1
RM-224	H1H3	H1 (CGC)	H3 (CAC)	0.5
RM-225	H1H1	H1 (CGC)	H1 (CGC)	1
RM-226	H1H1	H1 (CGC)	H1 (CGC)	1
RM-228	H1H1	H1 (CGC)	H1 (CGC)	1
RM-229	H1H3	H1 (CGC)	H3 (CAC)	0.5
RM-230	H1H1	H1 (CGC)	H1 (CGC)	1
RM-231	H2H5	H2 (TGC)	H5 (TAC)	0.5
RM-232	H1H4	H1 (CGC)	H4 (CGT)	0.5
RM-233	H1H1	H1 (CGC)	H1 (CGC)	1
RM-236	H1H1	H1 (CGC)	H1 (CGC)	1
RM-238	H1H3	H1 (CGC)	H3 (CAC)	0.5
RM-239	H1H1	H1 (CGC)	H1 (CGC)	1
RM-240	H1H3	H1 (CGC)	H3 (CAC)	0.5
RM-241	H1H1	H1 (CGC)	H1 (CGC)	1
RM-242	H2H2	H2 (TGC)	H2 (TGC)	1
RM-244	H1H3	H1 (CGC)	H3 (CAC)	0.5
RM-245	H1H2	H1 (CGC)	H2 (TGC)	0.5
RM-246	H1H1	H1 (CGC)	H1 (CGC)	1
RM-247	H1H1	H1 (CGC)	H1 (CGC)	1
RM-248	H1H2	H1 (CGC)	H2 (TGC)	0.5
RM-249	H1H1	H1 (CGC)	H1 (CGC)	1
RM-250	H1H2	H1 (CGC)	H2 (TGC)	0.5
RM-251	H1H2	H1 (CGC)	H2 (TGC)	0.5
RM-252	H1H3	H1 (CGC)	H3 (CAC)	0.5
RM-253	H1H1	H1 (CGC)	H1 (CGC)	1
RM-254	H1H4	H1 (CGC)	H4 (CGT)	0.5
RM-255	H1H3	H1 (CGC)	H3 (CAC)	0.5
RM-256	H2H2	H2 (TGC)	H2 (TGC)	1
RM-257	H1H1	H1 (CGC)	H1 (CGC)	1
RM-258	H1H3	H1 (CGC)	H3 (CAC)	0.5
RM-259	H1H3	H1 (CGC)	H3 (CAC)	0.5
RM-260	H1H1	H1 (CGC)	H1 (CGC)	1
RM-261	H4H3	H4 (CGT)	H3 (CAC)	0.5
RM-262	H1H1	H1 (CGC)	H1 (CGC)	1
RM-263	H1H2	H1 (CGC)	H2 (TGC)	0.5
RM-264	H4H4	H4 (CGT)	H4 (CGT)	1
RM-265	H4H2	H4 (CGT)	H2 (TGC)	0.5
RM-266	H1H2	H1 (CGC)	H2 (TGC)	0.5
RM-267	H1H2	H1 (CGC)	H2 (TGC)	0.5
RM-268	H1H1	H1 (CGC)	H1 (CGC)	1
RM-269	H1H2	H1 (CGC)	H2 (TGC)	0.5
RM-270	H1H2	H1 (CGC)	H2 (TGC)	0.5
RM-271	H1H1	H1 (CGC)	H1 (CGC)	1
RM-272	H1H3	H1 (CGC)	H3 (CAC)	0.5
RM-273	H1H2	H1 (CGC)	H2 (TGC)	0.5
RM-274	H1H1	H1 (CGC)	H1 (CGC)	1
RM-275	H4H2	H4 (CGT)	H2 (TGC)	0.5
RM-276	H1H1	H1 (CGC)	H1 (CGC)	1
RM-277	H1H3	H1 (CGC)	H3 (CAC)	0.5

## Sheet: Diplotype
Diplotype	Count	Pct
H1H1	93	35.4%
H1H2	64	24.3%
H1H3	38	14.4%
H1H4	23	8.7%
H2H5	15	5.7%
H2H2	13	5.0%
H4H2	9	3.4%
H4H3	5	1.9%
H4H4	2	0.8%
H5H5	1	0.4%
