# Supplementary material for: Association of KRTAP24-1 Gene Polymorphisms with Wool Traits in Tibetan Sheep (Ovis aries)
Source: Animals (Basel). 2026 Jul 7;16(13):2111. doi: 10.3390/ani16132111 (PMC13359892; doi:10.3390/ani16132111)
Supplement: Supplementary file 1 [file animals-16-02111-s001.zip › Supplementary File S6(R code)/KRTAP24-1_association.R]

# -*- coding: utf-8 -*-
# KRTAP24-1 SNP & Diplotype Association Analysis
# Mixed Linear Model with GRM + Tukey HSD Post-hoc + FDR Correction

library(sommer)
library(data.table)

BASE <- "C:/Users/32759/Desktop/\u6587\u7ae0/KRTAP24-1\u57fa\u56e0\u591a\u6001\u6027\u9274\u5b9a\u53ca\u5176\u4e0e\u85cf\u7f8a\u7f8a\u6bdb\u6027\u72b6\u7684\u5173\u7cfb\u5206\u6790"
setwd(BASE)

cat("=== Loading data ===\n")
dat <- fread("analysis_data.csv", data.table = FALSE)
dat$idx <- 1:nrow(dat)
cat("Samples:", nrow(dat), "\n")

# Encode factors
dat$sex <- factor(dat$sex_code, levels = c(0, 1), labels = c("Female", "Male"))
dat$age <- factor(dat$age)
dat$batch <- factor(dat$batch)
dat$animal <- dat$sample
dat$SNP1 <- factor(dat$SNP1, levels = c("C", "C/T", "T"))
dat$SNP2 <- factor(dat$SNP2, levels = c("G", "G/A"))
dat$SNP3 <- factor(dat$SNP3, levels = c("C", "C/T"))

# Load and subset GRM
G_full <- as.matrix(fread("GRM_matrix.csv"))
grm_ids <- fread("GRM_ids.csv")$id
rownames(G_full) <- colnames(G_full) <- grm_ids
G <- G_full[dat$sample, dat$sample]
cat("GRM:", nrow(G), "x", ncol(G), "\n")

# Traits
traits <- c("MFL","CVF","SL","LL","MFD","FDSD","CVFD","SFBF","EB","SFT","SY","CFY")

# === Normality & RINT ===
cat("\n=== Normality check ===\n")
norm_p <- sapply(traits, function(tr) shapiro.test(dat[[tr]])$p.value)
skewed <- names(norm_p[norm_p < 0.05])
cat("Skewed (RINT):", paste(skewed, collapse=", "), "\n")

RINT <- function(x) { r <- rank(x); n <- length(x); qnorm((r - 0.375) / (n + 0.25)) }
for (tr in skewed) dat[[paste0(tr,"_RINT")]] <- RINT(dat[[tr]])

get_var <- function(tr) if (tr %in% skewed) paste0(tr,"_RINT") else tr

# === Helper: Tukey HSD post-hoc (Tukey-Kramer for unequal n) ===
tukey_hsd_test <- function(means, sds, ns, mse, df_err, alpha = 0.05) {
  k <- length(means)
  if(k < 2) return(list(letters = rep("", k), min_p = NA, pmat = matrix(1, 1, 1)))

  gnames <- names(means)
  if(is.null(gnames)) gnames <- paste0("G", 1:k)
  means <- as.numeric(means)
  ns <- as.numeric(ns)
  ns[ns <= 0] <- 1
  mse <- as.numeric(mse)[1]
  df_err <- as.numeric(df_err)[1]

  # Tukey-Kramer pairwise p-values via studentized range distribution
  pmat <- matrix(1, k, k, dimnames = list(gnames, gnames))
  for(i in 1:(k-1)) {
    for(j in (i+1):k) {
      SE <- sqrt(mse / 2 * (1/ns[i] + 1/ns[j]))
      q_obs <- abs(means[i] - means[j]) / SE
      if(is.finite(q_obs) && q_obs > 0) {
        pmat[i,j] <- pmat[j,i] <- ptukey(q_obs, k, df_err, lower.tail = FALSE)
      }
    }
  }

  min_p <- min(pmat[lower.tri(pmat)], na.rm = TRUE)
  if(is.na(min_p) || min_p >= alpha) {
    return(list(letters = rep("", k), min_p = min_p, pmat = pmat))
  }

  # Compact letter display (greedy algorithm)
  # Groups sharing a letter are non-significantly different at alpha level
  ord <- order(means, decreasing = TRUE)
  lets <- rep("", k)
  names(lets) <- gnames
  use_upper <- min_p < 0.01
  letter_pool <- if(use_upper) LETTERS else letters
  letter_idx <- 1

  for(i_pos in 1:k) {
    gi <- gnames[ord[i_pos]]
    if(lets[gi] != "") next

    letter_assigned <- FALSE
    if(letter_idx > 1) {
      for(li in 1:(letter_idx - 1)) {
        cur <- letter_pool[li]
        in_group <- gnames[grepl(cur, lets, fixed = TRUE)]
        if(all(pmat[gi, in_group] > alpha)) {
          lets[gi] <- paste0(lets[gi], cur)
          letter_assigned <- TRUE
        }
      }
    }

    if(!letter_assigned) {
      lets[gi] <- letter_pool[letter_idx]
      letter_idx <- letter_idx + 1
    }
  }

  list(letters = lets, min_p = min_p, pmat = pmat)
}

# === Run analysis for a given grouping variable ===
run_analysis <- function(dat_use, G_use, group_var, group_levels, nm) {
  cat(paste0("\n=== ", nm, " (n=", nrow(dat_use), ") ===\n"))
  
  results <- data.frame()
  
  for(tr in traits) {
    var_name <- get_var(tr)
    sub <- dat_use[!is.na(dat_use[[tr]]) & !is.na(dat_use[[group_var]]), ]
    sub[[group_var]] <- factor(sub[[group_var]], levels = group_levels)
    
    tab <- table(sub[[group_var]])
    if(any(tab < 2)) next
    
    fml <- as.formula(paste(var_name, "~ sex + age + batch +", group_var))
    fit <- tryCatch({
      mmer(fml, random = ~ vs(animal, Gu = G_use), rcov = ~ units,
           data = sub, verbose = FALSE, date.warning = FALSE)
    }, error = function(e) NULL)
    if(is.null(fit)) next
    
    # Wald p-value
    p_snp <- NA
    tryCatch({
      sm <- summary(fit)
      betas <- sm$betas
      srows <- grep(group_var, betas$Effect)
      if(length(srows) > 0) {
        tv <- betas$t.value[srows]
        w <- sum(tv^2, na.rm = TRUE)
        p_snp <- pchisq(w, df = length(srows), lower.tail = FALSE)
      }
    }, error = function(e) { p_snp <<- NA })
    
    # Mean/SD/N per group (original scale)
    grp_mean <- tapply(sub[[tr]], sub[[group_var]], mean, na.rm = TRUE)
    grp_sd   <- tapply(sub[[tr]], sub[[group_var]], sd, na.rm = TRUE)
    grp_n    <- as.numeric(table(sub[[group_var]]))
    
    # Ensure all levels present
    for(lv in group_levels) {
      if(!lv %in% names(grp_mean)) { grp_mean[lv] <- NA; grp_sd[lv] <- NA; grp_n[lv] <- 0 }
    }
    grp_mean <- grp_mean[group_levels]
    grp_sd   <- grp_sd[group_levels]
    grp_n    <- as.numeric(grp_n[group_levels])
    names(grp_n) <- group_levels
    
    mse <- fit$sigma["units"]
    df_err <- nrow(sub) - length(fit$beta)
    
    tk <- tukey_hsd_test(grp_mean, grp_sd, grp_n, mse, df_err)
    
    fmt <- paste0(formatC(grp_mean, format="f", digits=2),
                  "\u00b1", formatC(grp_sd, format="f", digits=2),
                  tk$letters)
    names(fmt) <- names(grp_mean)
    
    row <- data.frame(Trait = tr, stringsAsFactors = FALSE)
    for(lv in group_levels) {
      n_col <- paste0(lv, "_n"); ms_col <- paste0(lv, "_fmt")
      row[[n_col]] <- as.integer(grp_n[lv])
      row[[ms_col]] <- as.character(fmt[lv])
    }
    row$P_value <- as.numeric(p_snp)
    row$P_Tukey <- as.numeric(tk$min_p)
    
    results <- rbind(results, row)
  }
  
  if(nrow(results) > 0) {
    results$P_FDR <- p.adjust(results$P_value, method = "fdr")
  }
  
  results
}

# === Single SNP Analysis ===
res_snp1 <- run_analysis(dat, G, "SNP1", levels(dat$SNP1), "SNP1 (c.191C>T)")
res_snp2 <- run_analysis(dat, G, "SNP2", levels(dat$SNP2), "SNP2 (c.527G>A)")
res_snp3 <- run_analysis(dat, G, "SNP3", levels(dat$SNP3), "SNP3 (c.656C>T)")

# === Diplotype Analysis ===
dat_dip <- dat[!is.na(dat$diplotype) & dat$diplotype != "", ]
G_dip <- G[dat_dip$sample, dat_dip$sample]
dip_levels <- names(sort(table(dat_dip$diplotype), decreasing = TRUE))
dat_dip$animal <- dat_dip$sample

res_dip <- run_analysis(dat_dip, G_dip, "diplotype", dip_levels, "Diplotype")

# === Format output tables ===
cat("\n=== Saving results ===\n")

write_snp_sheet <- function(res, lvls, fname, dat_src) {
  if(nrow(res) == 0) return()
  out <- data.frame(Trait = res$Trait)
  for(lv in lvls) {
    ms_col <- paste0(lv, "_fmt")
    n_val <- sum(dat_src == lv, na.rm = TRUE)
    col_name <- paste0(lv, " (n=", n_val, ")")
    out[[col_name]] <- if(ms_col %in% names(res)) as.character(res[[ms_col]]) else rep(NA, nrow(res))
  }
  out$P_value <- formatC(as.numeric(res$P_value), format="f", digits=4)
  out$P_FDR <- formatC(as.numeric(res$P_FDR), format="f", digits=4)
  out$Significance <- ifelse(as.numeric(res$P_FDR) < 0.01, "**",
                              ifelse(as.numeric(res$P_FDR) < 0.05, "*", "ns"))
  write.csv(out, fname, row.names = FALSE, fileEncoding = "UTF-8")
  out
}

write_dip_sheet <- function(res, lvls, fname, dat_src) {
  if(nrow(res) == 0) return()
  out <- data.frame(Trait = res$Trait)
  for(lv in lvls) {
    ms_col <- paste0(lv, "_fmt")
    n_val <- sum(dat_src == lv, na.rm = TRUE)
    col_name <- paste0(lv, " (n=", n_val, ")")
    out[[col_name]] <- if(ms_col %in% names(res)) as.character(res[[ms_col]]) else rep(NA, nrow(res))
  }
  out$P_value <- formatC(as.numeric(res$P_value), format="f", digits=4)
  out$P_Tukey <- formatC(as.numeric(res$P_Tukey), format="f", digits=4)
  out$P_FDR <- formatC(as.numeric(res$P_FDR), format="f", digits=4)
  write.csv(out, fname, row.names = FALSE, fileEncoding = "UTF-8")
  out
}

s1 <- write_snp_sheet(res_snp1, levels(dat$SNP1), "SNP1_association.csv", dat$SNP1)
s2 <- write_snp_sheet(res_snp2, levels(dat$SNP2), "SNP2_association.csv", dat$SNP2)
s3 <- write_snp_sheet(res_snp3, levels(dat$SNP3), "SNP3_association.csv", dat$SNP3)
d1 <- write_dip_sheet(res_dip, dip_levels, "Diplotype_association.csv", dat_dip$diplotype)

# Summary
summary_df <- data.frame(
  Trait = traits,
  SNP1_P_FDR = sapply(traits, function(tr) {
    r <- res_snp1; if(tr %in% r$Trait) r$P_FDR[r$Trait == tr] else NA
  }),
  SNP2_P_FDR = sapply(traits, function(tr) {
    r <- res_snp2; if(tr %in% r$Trait) r$P_FDR[r$Trait == tr] else NA
  }),
  SNP3_P_FDR = sapply(traits, function(tr) {
    r <- res_snp3; if(tr %in% r$Trait) r$P_FDR[r$Trait == tr] else NA
  }),
  Diplotype_P_FDR = sapply(traits, function(tr) {
    r <- res_dip; if(tr %in% r$Trait) r$P_FDR[r$Trait == tr] else NA
  }),
  stringsAsFactors = FALSE
)
write.csv(summary_df, "Association_summary.csv", row.names = FALSE, fileEncoding = "UTF-8")

cat("\n=== DONE ===\n")
cat("Output: SNP1/2/3_association.csv, Diplotype_association.csv, Association_summary.csv\n")
