# Supplementary material for: Association of KRTAP24-1 Gene Polymorphisms with Wool Traits in Tibetan Sheep (Ovis aries)
Source: Animals (Basel). 2026 Jul 7;16(13):2111. doi: 10.3390/ani16132111 (PMC13359892; doi:10.3390/ani16132111)
Supplement: Supplementary file 1 [file animals-16-02111-s001.zip › Supplementary File S6(R code)/Tissue Expression of KRTAP24-1.R]

# 1. 安装并加载必要的包
if (!require("ggplot2")) install.packages("ggplot2")
if (!require("showtext")) install.packages("showtext") # 用于处理中文显示

library(ggplot2)
library(showtext)
showtext_auto() # 激活中文字体支持

# 2. 读取数据 (假设文件名为 "111组织表达.csv")
# 如果你的文件编码是 UTF-8，请确保 fileEncoding 设置正确
data <- read.csv("组织表达.csv", header = TRUE, stringsAsFactors = FALSE)

# 清理列名（防止 CSV 中的空格导致读取错误）
colnames(data) <- c("Sample_Name", "CT_Mean", "Ref_CT_Mean", "Delta_CT", 
                    "Delta_Delta_CT", "Relative_Expression", "Log10_RE", 
                    paste0("V", 8:14))

# 3. 数据预处理
# 将 Sample_Name 转换为因子，并按相对表达量从大到小排序，这样画出来的图更好看
data$Sample_Name <- factor(data$Sample_Name, 
                           levels = data$Sample_Name[order(data$Relative_Expression, decreasing = TRUE)])

# 定义中文翻译字典（可选，为了图表更专业）
tissue_map <- c(
  "PIFU" = "皮肤", "PIZHI" = "皮脂/皮质", "XIN" = "心", "FEI" = "肺", 
  "GAN" = "肝", "RUXIAN" = "乳腺", "PI" = "脾", "LIUWEI" = "皱胃/瘤胃", 
  "SHEN" = "肾", "LUANCHAO" = "卵巢", "DACHANG" = "大肠", "XIAOCHANG" = "小肠", "JIROU" = "肌肉"
)
data$Tissue_CN <- tissue_map[as.character(data$Sample_Name)]
data$Tissue_CN <- factor(data$Tissue_CN, levels = data$Tissue_CN[order(data$Relative_Expression, decreasing = TRUE)])

# --- 方案 A: 绘制相对表达量柱状图 (Linear Scale) ---
p1 <- ggplot(data, aes(x = Tissue_CN, y = Relative_Expression, fill = Relative_Expression)) +
  geom_bar(stat = "identity", width = 0.7) +
  geom_text(aes(label = round(Relative_Expression, 1)), vjust = -0.5, size = 3) + # 添加数值标注
  scale_fill_gradient(low = "skyblue", high = "royalblue4") +
  labs(title = "藏羊 KRTAP24-1 基因在不同组织中的相对表达量",
       x = "组织类型",
       y = "相对表达量 (Relative Expression)",
       fill = "表达强度") +
  theme_minimal() +
  theme(axis.text.x = element_text(angle = 45, hjust = 1, size = 12),
        plot.title = element_text(hjust = 0.5, size = 16, face = "bold"))

print(p1)

# --- 方案 B: 绘制 Log10 后的表达量柱状图 (更适合学术发表) ---
# 使用 Log10 可以让表达量差异极大的组织在同一张图上清晰显示
p2 <- ggplot(data, aes(x = Tissue_CN, y = Log10_RE, fill = Log10_RE)) +
  geom_bar(stat = "identity", width = 0.7) +
  scale_fill_viridis_c(option = "D") + # 使用另一种颜色方案
  labs(title = "藏羊 KRTAP24-1 基因表达量 (Log10 转换)",
       x = "组织类型",
       y = "Log10 相对表达量",
       fill = "Log10 RE") +
  theme_classic() +
  theme(axis.text.x = element_text(angle = 45, hjust = 1, size = 12),
        plot.title = element_text(hjust = 0.5, size = 16))

print(p2)

# 4. 保存图片
# ggsave("KRTAP24-1_Expression.png", p1, width = 10, height = 6, dpi = 300)


# 1. 加载必要的包
if (!require("ggplot2")) install.packages("ggplot2")
library(ggplot2)

# 2. 读取数据
# 注意：fileEncoding = "UTF-8-BOM" 用于处理某些Excel导出的CSV编码问题
data <- read.csv("KRTAP24-1组织表达.csv", header = TRUE, stringsAsFactors = FALSE, fileEncoding = "UTF-8-BOM")

# 规范化列名
colnames(data) <- c("Sample_Name", "Relative_Expression")

# 3. 数据预处理
# 创建用于绘图的新列：表达量 < 0.1 的设为 NA，其余保留原值
data$Plot_Value <- ifelse(data$Relative_Expression < 0.1, NA, data$Relative_Expression)

# 按照原始表达量从高到低排序 (即使是NA也参加排序，放在最后)
data$Sample_Name <- factor(data$Sample_Name, 
                           levels = data$Sample_Name[order(data$Relative_Expression, decreasing = TRUE)])

# 4. 绘制柱状图
p <- ggplot(data, aes(x = Sample_Name, y = Plot_Value)) +
  # 绘制柱子，设置填充颜色和边框
  geom_bar(stat = "identity", fill = "#3498db", color = "black", width = 0.7, na.rm = TRUE) +
  # 设置纵坐标范围限制在 0-10
  scale_y_continuous(limits = c(0, 10), breaks = seq(0, 10, 2), expand = c(0, 0)) +
  # 在柱子上方添加数值标注（仅针对非NA数据）
  geom_text(aes(label = ifelse(is.na(Plot_Value), "", round(Plot_Value, 2))), 
            vjust = -0.5, size = 3.5) +
  # 对于小于 0.1 的组织，在 X 轴上方标注 "NA"
  geom_text(aes(y = 0.2, label = ifelse(is.na(Plot_Value), "NA", "")), 
            color = "red", size = 3) +
  # 图表装饰
  labs(title = "KRTAP24-1 基因在不同组织中的相对表达量",
       subtitle = "(表达量 < 0.1 已标注为 NA)",
       x = "组织名称 (Tissues)",
       y = "相对表达量 (Relative Expression)") +
  theme_classic() + # 使用经典主题，看起来更清爽
  theme(
    plot.title = element_text(hjust = 0.5, size = 14, face = "bold"),
    plot.subtitle = element_text(hjust = 0.5, size = 10, color = "gray30"),
    axis.text.x = element_text(angle = 45, hjust = 1, size = 10, color = "black"),
    axis.title = element_text(size = 12),
    panel.grid.major.y = element_line(color = "grey90", linetype = "dashed")
  )

# 5. 显示图表
print(p)

# 6. 保存图片 (可选)
# ggsave("KRTAP24-1_BarChart_Optimized.png", p, width = 8, height = 6, dpi = 300)


# 1. 安装必要的包 (如果未安装请取消注释)
# install.packages("ggplot2")
# install.packages("dplyr")
# install.packages("multcompView")

library(ggplot2)
library(dplyr)
library(multcompView)

# 2. 读取数据
# 假设文件名为 "111组织表达.csv"
df <- read.csv("111组织表达.csv", header = TRUE, stringsAsFactors = FALSE, fileEncoding = "UTF-8-BOM")
colnames(df) <- c("Sample_Name", "Relative_Expression")

# 3. 统计学分析：计算均值、标准误(SE)和显著性字母
# 计算统计量
stats_data <- df %>%
  group_by(Sample_Name) %>%
  summarise(
    mean_val = mean(Relative_Expression),
    sd_val = sd(Relative_Expression),
    n = n(),
    se_val = sd_val / sqrt(n)
  ) %>%
  ungroup()

# 进行 ANOVA 和 Tukey 检验
model <- aov(Relative_Expression ~ Sample_Name, data = df)
tukey <- TukeyHSD(model)

# 提取显著性字母分组
# 使用 multcompLetters4 自动处理模型
library(multcomp)
cld <- multcompLetters4(model, tukey)
letters_df <- data.frame(letters = cld$Sample_Name$Letters)
letters_df$Sample_Name <- rownames(letters_df)

# 合并统计结果和字母
plot_data <- left_join(stats_data, letters_df, by = "Sample_Name")

# 4. 根据您的特殊要求处理数据
# 要求：表达量 < 0.1 的显示为 NA，纵坐标限制在 10
#plot_data <- plot_data %>%
#  mutate(
#    is_low = mean_val < 0.1,
#   display_mean = ifelse(is_low, NA, mean_val),
#    display_se = ifelse(is_low, NA, se_val),
#   display_letter = ifelse(is_low, "NA", letters)
#  )

# 排序：按均值从高到低排序
plot_data$Sample_Name <- factor(plot_data$Sample_Name, 
                                levels = plot_data$Sample_Name[order(plot_data$mean_val, decreasing = TRUE)])

# 5. 绘图 (SCI 高质量标准)
p <- ggplot(plot_data, aes(x = Sample_Name, y = display_mean, fill = Sample_Name)) +
  # 柱状图
  geom_bar(stat = "identity", color = "black", width = 0.7, size = 0.3) +
  # 误差棒 (Mean + SE)
  geom_errorbar(aes(ymin = display_mean, ymax = display_mean + display_se), 
                width = 0.3, size = 0.3) +
  # 添加显著性字母或 NA 标注
  geom_text(aes(y = ifelse(is_low, 0.2, display_mean + display_se + 0.2), 
                label = display_letter), 
            size = 3.5, fontface = "bold") +
  # 颜色方案：使用专业且辨识度高的颜色
  scale_fill_viridis_d(option = "plasma", alpha = 0.8) +
  # 坐标轴限制：y轴上限10
  coord_cartesian(ylim = c(0, 10)) +
  scale_y_continuous(expand = c(0, 0), breaks = seq(0, 10, 2)) +
  # 标签
  labs(
    x = "Tissues",
    y = "Relative mRNA Expression",
    title = "Tissue Distribution of KRTAP24-1 Gene",
    caption = "Data expressed as Mean ± SE (n=3). Different letters indicate p < 0.05."
  ) +
  # SCI 论文主题设置
  theme_classic() +
  theme(
    text = element_text(family = "sans", size = 12),
    axis.text.x = element_text(angle = 45, hjust = 1, color = "black"),
    axis.text.y = element_text(color = "black"),
    axis.line = element_line(size = 0.5),
    legend.position = "none", # 通常组织表达图不需要图例
    plot.title = element_text(hjust = 0.5, face = "bold")
  )

# 6. 输出结果
print(p)

# 7. 保存为高分辨率图片 (PDF 或 TIFF 是 SCI 投稿首选)
# ggsave("KRTAP24-1_Expression_Final.pdf", p, width = 7, height = 5)
# ggsave("KRTAP24-1_Expression_Final.tiff", p, width = 7, height = 5, dpi = 300)


# 1. 加载必要的包
library(ggplot2)
library(dplyr)
# 如果没安装 multcompView，请先运行 install.packages("multcompView")
library(multcompView) 

# 2. 读取数据 (请确保文件名正确)
df <- read.csv("111组织表达.csv", header = TRUE, stringsAsFactors = FALSE, fileEncoding = "UTF-8-BOM")
colnames(df) <- c("Sample_Name", "Relative_Expression")

# 3. 统计计算
stats_data <- df %>%
  group_by(Sample_Name) %>%
  summarise(
    mean_val = mean(Relative_Expression),
    sd_val = sd(Relative_Expression),
    n = n(),
    se_val = sd_val / sqrt(n)
  ) %>%
  ungroup()

# 4. ANOVA 和 多重比较 (Tukey)
model <- aov(Relative_Expression ~ Sample_Name, data = df)
tukey <- TukeyHSD(model)

# 提取显著性字母
cld <- multcompLetters4(model, tukey)
# 这里的 cld$Sample_Name 可能因 R 版本不同而略有差异，做个通用处理
letters_df <- data.frame(
  Sample_Name = names(cld$Sample_Name$Letters),
  letters = as.character(cld$Sample_Name$Letters),
  stringsAsFactors = FALSE
)

# 5. 合并数据并进行“表达量 < 0.1”的处理
# 这一步非常关键，请确保全部运行到位
plot_data <- left_join(stats_data, letters_df, by = "Sample_Name") %>%
  mutate(
    is_low = mean_val < 0.1,
    # 使用 as.numeric(NA) 确保类型一致
    display_mean = ifelse(is_low, as.numeric(NA), mean_val),
    display_se = ifelse(is_low, as.numeric(NA), se_val),
    display_letter = ifelse(is_low, "NA", letters)
  )

# 排序：按均值从高到低
plot_data$Sample_Name <- factor(plot_data$Sample_Name, 
                                levels = plot_data$Sample_Name[order(plot_data$mean_val, decreasing = TRUE)])

# 6. 绘图
p <- ggplot(plot_data, aes(x = Sample_Name, y = display_mean, fill = Sample_Name)) +
  # 柱状图 (注意：新版 ggplot2 建议用 linewidth 代替 size)
  geom_bar(stat = "identity", color = "black", width = 0.7, linewidth = 0.3, na.rm = TRUE) +
  # 误差棒
  geom_errorbar(aes(ymin = display_mean, ymax = display_mean + display_se), 
                width = 0.3, linewidth = 0.3, na.rm = TRUE) +
  # 显著性标注：如果是低表达则在底部标 NA，否则在误差棒上方标字母
  geom_text(aes(y = ifelse(is_low, 0.2, display_mean + display_se + 0.3), 
                label = display_letter), 
            size = 3.5, fontface = "bold") +
  # 配色方案
  scale_fill_viridis_d(option = "plasma", alpha = 0.8) +
  # 坐标轴截断和美化
  coord_cartesian(ylim = c(0, 10)) +
  scale_y_continuous(expand = c(0, 0), breaks = seq(0, 10, 2)) +
  labs(
    x = "Tissues",
    y = "Relative mRNA Expression",
    title = "Tissue Distribution of KRTAP24-1 Gene",
    caption = "Data expressed as Mean ± SE (n=3). Different letters indicate p < 0.05."
  ) +
  theme_classic() +
  theme(
    text = element_text(size = 12),
    axis.text.x = element_text(angle = 45, hjust = 1, color = "black"),
    axis.text.y = element_text(color = "black"),
    axis.line = element_line(linewidth = 0.5), # 修复 warning
    legend.position = "none",
    plot.title = element_text(hjust = 0.5, face = "bold")
  )

# 7. 输出
print(p)


# 1. 加载必要的包
library(ggplot2)
library(dplyr)
library(multcompView)

# 2. 读取数据 (请确保文件名与路径正确)
df <- read.csv("111组织表达.csv", header = TRUE, stringsAsFactors = FALSE, fileEncoding = "UTF-8-BOM")
colnames(df) <- c("Sample_Name", "Relative_Expression")

# 3. 统计学计算：均值、标准误(SE)
stats_data <- df %>%
  group_by(Sample_Name) %>%
  summarise(
    mean_val = mean(Relative_Expression),
    sd_val = sd(Relative_Expression),
    n = n(),
    se_val = sd_val / sqrt(n)
  ) %>%
  ungroup()

# 4. ANOVA 与 Tukey HSD 多重比较
model <- aov(Relative_Expression ~ Sample_Name, data = df)
tukey <- TukeyHSD(model)

# 自动生成显著性字母标注
cld <- multcompLetters4(model, tukey)
letters_df <- data.frame(
  Sample_Name = names(cld$Sample_Name$Letters),
  letters = as.character(cld$Sample_Name$Letters),
  stringsAsFactors = FALSE
)

# 5. 数据清洗与阈值处理 (阈值 0.105, 标注 ND)
plot_data <- left_join(stats_data, letters_df, by = "Sample_Name") %>%
  mutate(
    is_low = mean_val < 0.105,
    display_mean = ifelse(is_low, as.numeric(NA), mean_val),
    display_se = ifelse(is_low, as.numeric(NA), se_val),
    display_letter = ifelse(is_low, "ND", letters)
  )

# 排序：按表达量从高到低排列
plot_data$Sample_Name <- factor(plot_data$Sample_Name, 
                                levels = plot_data$Sample_Name[order(plot_data$mean_val, decreasing = TRUE)])

# 6. 绘制高分辨率 SSCI 风格图表
p <- ggplot(plot_data, aes(x = Sample_Name, y = display_mean, fill = Sample_Name)) +
  # 柱状图：设置边框粗细
  geom_bar(stat = "identity", color = "black", width = 0.75, linewidth = 0.6, na.rm = TRUE) +
  # 误差棒：SE
  geom_errorbar(aes(ymin = display_mean, ymax = display_mean + display_se), 
                width = 0.35, linewidth = 0.6, na.rm = TRUE) +
  # 显著性字母及 ND 标注：字号加大，fontface 加粗
  geom_text(aes(y = ifelse(is_low, 0.15, display_mean + display_se + 0.25), 
                label = display_letter), 
            size = 5.5, fontface = "bold", family = "sans") +
  # 专业配色方案 (Viridis - Mako 或 Plasma)
  scale_fill_viridis_d(option = "mako", alpha = 0.85, direction = -1) +
  # 坐标轴限制与刻度设定
  coord_cartesian(ylim = c(0, 7.5)) +
  scale_y_continuous(expand = c(0, 0), breaks = seq(0, 7.5, 1.5)) +
  # 标签说明
  labs(
    x = "Tissue Types",
    y = "Relative mRNA Expression",
    title = "KRTAP24-1 Gene Expression Profile",
    caption = "Values are Mean ± SE (n=3). ND: Not Detected (Expression < 0.105). p < 0.05."
  ) +
  # 深度定制主题
  theme_classic() +
  theme(
    # 标题字号
    plot.title = element_text(size = 20, face = "bold", hjust = 0.5, margin = margin(b=15)),
    # 坐标轴标题字号
    axis.title.x = element_text(size = 16, face = "bold", margin = margin(t=10), color = "black"),
    axis.title.y = element_text(size = 16, face = "bold", margin = margin(r=10), color = "black"),
    # 坐标轴刻度数字字号
    axis.text.x = element_text(size = 14, angle = 45, hjust = 1, color = "black", face = "plain"),
    axis.text.y = element_text(size = 14, color = "black"),
    # 线条粗细
    axis.line = element_line(linewidth = 0.8),
    axis.ticks = element_line(linewidth = 0.8),
    legend.position = "none",
    plot.margin = margin(20, 20, 20, 20)
  )

# 7. 输出并显示
print(p)

# 8. 保存建议 (PDF 是矢量图，投稿首选)
# ggsave("KRTAP24-1_SSCI_Plot.pdf", p, width = 10, height = 7)


# 1. 安装并加载必要的包
if (!require("showtext")) install.packages("showtext")
if (!require("ggplot2")) install.packages("ggplot2")
if (!require("dplyr")) install.packages("dplyr")
if (!require("multcompView")) install.packages("multcompView")

library(showtext)
library(ggplot2)
library(dplyr)
library(multcompView)

# 激活 showtext 并添加 Times New Roman
showtext_auto()
# Windows系统通常直接用 "serif" 即可映射到 Times New Roman
# 如果是在特殊环境，可以手动指定字体文件路径，但通常 family = "serif" 是国际通用的 Times 别名

# 2. 读取数据
df <- read.csv("111组织表达.csv", header = TRUE, stringsAsFactors = FALSE, fileEncoding = "UTF-8-BOM")
colnames(df) <- c("Sample_Name", "Relative_Expression")

# 3. 统计学计算
stats_data <- df %>%
  group_by(Sample_Name) %>%
  summarise(
    mean_val = mean(Relative_Expression),
    sd_val = sd(Relative_Expression),
    n = n(),
    se_val = sd_val / sqrt(n)
  ) %>%
  ungroup()

# 4. ANOVA 与 Tukey 多重比较
model <- aov(Relative_Expression ~ Sample_Name, data = df)
tukey <- TukeyHSD(model)
cld <- multcompLetters4(model, tukey)
letters_df <- data.frame(
  Sample_Name = names(cld$Sample_Name$Letters),
  letters = as.character(cld$Sample_Name$Letters),
  stringsAsFactors = FALSE
)

# 5. 数据清洗与阈值处理 (阈值 0.105, 标注 ND)
plot_data <- left_join(stats_data, letters_df, by = "Sample_Name") %>%
  mutate(
    is_low = mean_val < 0.105,
    display_mean = ifelse(is_low, as.numeric(NA), mean_val),
    display_se = ifelse(is_low, as.numeric(NA), se_val),
    display_letter = ifelse(is_low, "ND", letters)
  )

# 按表达量排序
plot_data$Sample_Name <- factor(plot_data$Sample_Name, 
                                levels = plot_data$Sample_Name[order(plot_data$mean_val, decreasing = TRUE)])

# 6. 绘图 (Times New Roman 风格)
# 设置全局字体变量
font_fam <- "serif" 

p <- ggplot(plot_data, aes(x = Sample_Name, y = display_mean, fill = Sample_Name)) +
  # 柱状图
  geom_bar(stat = "identity", color = "black", width = 0.7, linewidth = 0.7, na.rm = TRUE) +
  # 误差棒
  geom_errorbar(aes(ymin = display_mean, ymax = display_mean + display_se), 
                width = 0.3, linewidth = 0.7, na.rm = TRUE) +
  # 显著性字母及 ND 标注 (强制设置 family = "serif")
  geom_text(aes(y = ifelse(is_low, 0.2, display_mean + display_se + 0.25), 
                label = display_letter), 
            size = 6,              # 加大字号
            fontface = "bold", 
            family = font_fam) +   # 核心：设置 ND 和字母为 Times New Roman
  # 配色
  scale_fill_viridis_d(option = "mako", alpha = 0.8) +
  # 坐标轴限制：7.5
  coord_cartesian(ylim = c(0, 7.5)) +
  scale_y_continuous(expand = c(0, 0), breaks = seq(0, 7.5, 1.5)) +
  # 标签
  labs(
    x = "Tissue Types",
    y = "Relative mRNA Expression",
    title = "Tissue-specific Expression of KRTAP24-1",
    caption = "ND: Not Detected (Relative Expression < 0.105). Error bars indicate Mean ± SE."
  ) +
  # 主题定制
  theme_classic() +
  theme(
    # 所有文本统一设置为 Times New Roman (serif)
    text = element_text(family = font_fam),
    # 标题
    plot.title = element_text(size = 22, face = "bold", hjust = 0.5, family = font_fam),
    # 坐标轴标题
    axis.title.x = element_text(size = 18, face = "bold", color = "black", family = font_fam),
    axis.title.y = element_text(size = 18, face = "bold", color = "black", family = font_fam),
    # 坐标轴刻度文本
    axis.text.x = element_text(size = 15, angle = 45, hjust = 1, color = "black", family = font_fam),
    axis.text.y = element_text(size = 15, color = "black", family = font_fam),
    # 坐标轴线
    axis.line = element_line(linewidth = 0.8),
    axis.ticks = element_line(linewidth = 0.8),
    legend.position = "none",
    plot.margin = margin(15, 15, 15, 15)
  )

# 7. 输出与保存
print(p)

# 强烈建议保存为 PDF，这样字体信息会以矢量形式嵌入，印刷效果最好
# ggsave("KRTAP24-1_TimesNewRoman.pdf", p, width = 9, height = 6, device = cairo_pdf)


# 1. 安装并加载必要的包
if (!require("showtext")) install.packages("showtext")
if (!require("ggplot2")) install.packages("ggplot2")
if (!require("dplyr")) install.packages("dplyr")
if (!require("multcompView")) install.packages("multcompView")

library(showtext)
library(ggplot2)
library(dplyr)
library(multcompView)

# 激活 showtext 以支持 Times New Roman
showtext_auto()
font_fam <- "serif" # 映射到系统的 Times New Roman

# 2. 读取数据 (请确保文件名正确)
df <- read.csv("111组织表达.csv", header = TRUE, stringsAsFactors = FALSE, fileEncoding = "UTF-8-BOM")
colnames(df) <- c("Sample_Name", "Relative_Expression")

# 3. 统计学计算
stats_data <- df %>%
  group_by(Sample_Name) %>%
  summarise(
    mean_val = mean(Relative_Expression),
    sd_val = sd(Relative_Expression),
    n = n(),
    se_val = sd_val / sqrt(n)
  ) %>%
  ungroup()

# 4. ANOVA 与 Tukey 多重比较
model <- aov(Relative_Expression ~ Sample_Name, data = df)
tukey <- TukeyHSD(model)
cld <- multcompLetters4(model, tukey)
letters_df <- data.frame(
  Sample_Name = names(cld$Sample_Name$Letters),
  letters = as.character(cld$Sample_Name$Letters),
  stringsAsFactors = FALSE
)

# 5. 数据处理 (阈值 0.105, 标注 ND)
plot_data <- left_join(stats_data, letters_df, by = "Sample_Name") %>%
  mutate(
    is_low = mean_val < 0.105,
    display_mean = ifelse(is_low, as.numeric(NA), mean_val),
    display_se = ifelse(is_low, as.numeric(NA), se_val),
    display_letter = ifelse(is_low, "ND", letters)
  )

# 排序：按均值从高到低排列
plot_data$Sample_Name <- factor(plot_data$Sample_Name, 
                                levels = plot_data$Sample_Name[order(plot_data$mean_val, decreasing = TRUE)])

# 6. 绘图 (蓝色渐变 + Times New Roman)
p <- ggplot(plot_data, aes(x = Sample_Name, y = display_mean, fill = mean_val)) +
  # 柱状图：fill 映射到实测均值以实现颜色渐变
  geom_bar(stat = "identity", color = "black", width = 0.7, linewidth = 0.7, na.rm = TRUE) +
  # 误差棒
  geom_errorbar(aes(ymin = display_mean, ymax = display_mean + display_se), 
                width = 0.3, linewidth = 0.7, na.rm = TRUE) +
  # 显著性字母及 ND 标注 (Times New Roman)
  geom_text(aes(y = ifelse(is_low, 0.2, display_mean + display_se + 0.25), 
                label = display_letter), 
            size = 6, 
            fontface = "bold", 
            family = font_fam) +
  # 核心优化：蓝色渐变色阶 (从深蓝到浅蓝)
  # high 设置为深蓝色，low 设置为极浅的蓝色
  scale_fill_gradient(low = "#E3F2FD", high = "#0D47A1") +
  # 坐标轴限制
  coord_cartesian(ylim = c(0, 7.5)) +
  scale_y_continuous(expand = c(0, 0), breaks = seq(0, 7.5, 1.5)) +
  # 标签
  labs(
   x = "Tissue",
   y = "Relative Expression",
#    title = "Tissue-specific Expression of KRTAP24-1",
#    caption = "ND: Not Detected (Relative Expression < 0.105). Error bars indicate Mean ± SE."
  ) +
  # SSCI 标准主题定制
  theme_classic() +
  theme(
    text = element_text(family = font_fam),
    plot.title = element_text(size = 22, face = "bold", hjust = 0.5),
    axis.title.x = element_text(size = 18, face = "bold", color = "black"),
    axis.title.y = element_text(size = 18, face = "bold", color = "black"),
    axis.text.x = element_text(size = 15, angle = 45, hjust = 1, color = "black"),
    axis.text.y = element_text(size = 15, color = "black"),
    axis.line = element_line(linewidth = 0.8),
    axis.ticks = element_line(linewidth = 0.8),
    legend.position = "none", # 渐变色通常不需要侧边图例
    plot.margin = margin(15, 15, 15, 15)
  )

# 7. 输出结果
print(p)

# 保存为高质量 PDF (建议投稿格式)
# ggsave("KRTAP24-1_Blue_Gradient.pdf", p, width = 10, height = 7, device = cairo_pdf)


# 1. 加载包
library(showtext)
library(ggplot2)
library(dplyr)
library(multcompView)

# 核心修正 1：设置 showtext 导出分辨率为 300 DPI
showtext_auto()
showtext_opts(dpi = 300) 
font_fam <- "serif"

# 2. 数据处理（保持不变）
# ... (此处省略你之前的 stats_data 和 plot_data 处理代码，确保 plot_data 已生成)

# 3. 绘图
p <- ggplot(plot_data, aes(x = Sample_Name, y = display_mean, fill = mean_val)) +
  geom_bar(stat = "identity", color = "black", width = 0.7, linewidth = 0.7, na.rm = TRUE) +
  geom_errorbar(aes(ymin = display_mean, ymax = display_mean + display_se), 
                width = 0.3, linewidth = 0.7, na.rm = TRUE) +
  geom_text(aes(y = ifelse(is_low, 0.2, display_mean + display_se + 0.25), 
                label = display_letter), 
            size = 5.5, fontface = "bold", family = font_fam) +
  scale_fill_gradient(low = "#E3F2FD", high = "#0D47A1") +
  coord_cartesian(ylim = c(0, 7.5)) +
  scale_y_continuous(expand = c(0, 0), breaks = seq(0, 7.5, 1.5)) +
  labs(
    x = "Tissue",
    y = "Relative Expression",
#    title = "Tissue-specific Expression of KRTAP24-1"
  ) +
  theme_classic() +
  theme(
    text = element_text(family = font_fam),
    plot.title = element_text(size = 22, face = "bold", hjust = 0.5, 
                              margin = margin(b = 20)), # 增加标题底部间距
    
    # 核心修正 2：通过 margin(r = ...) 增加纵坐标标题右侧的间距，防止重叠数字
    axis.title.y = element_text(size = 18, face = "bold", color = "black", 
                                margin = margin(r = 20)), 
    
    # 核心修正 3：通过 margin(t = ...) 增加横坐标标题顶部的间距，防止重叠组织名
    axis.title.x = element_text(size = 18, face = "bold", color = "black", 
                                margin = margin(t = 20)), 
    
    axis.text.x = element_text(size = 14, angle = 45, hjust = 1, color = "black"),
    axis.text.y = element_text(size = 14, color = "black"),
    axis.line = element_line(linewidth = 0.8),
    axis.ticks = element_line(linewidth = 0.8),
    legend.position = "none",
    plot.margin = margin(20, 20, 20, 20) # 增加全图留白
  )

# 4. 导出结果
# 核心修正 4：在 ggsave 中明确指定 DPI
ggsave("组织表达_最终版.pdf", p, width = 10, height = 7, 
       device = cairo_pdf, dpi = 300)

# 如果还要保存图片格式
ggsave("组织表达_最终版.png", p, width = 10, height = 7, dpi = 300)


# 1. 加载必要的包
if (!require("showtext")) install.packages("showtext")
if (!require("ggplot2")) install.packages("ggplot2")
if (!require("dplyr")) install.packages("dplyr")
if (!require("multcompView")) install.packages("multcompView")

library(showtext)
library(ggplot2)
library(dplyr)
library(multcompView)

# 2. 字体与分辨率核心设置 (解决 PDF 重叠的关键)
showtext_auto()
showtext_opts(dpi = 300) # 强制 showtext 按照 300DPI 渲染字体
font_fam <- "serif"      # 对应 Times New Roman

# 3. 读取数据
# 请确保文件名 111组织表达.csv 在当前工作目录下
df <- read.csv("111组织表达.csv", header = TRUE, stringsAsFactors = FALSE, fileEncoding = "UTF-8-BOM")
colnames(df) <- c("Sample_Name", "Relative_Expression")

# 4. 统计学计算
stats_data <- df %>%
  group_by(Sample_Name) %>%
  summarise(
    mean_val = mean(Relative_Expression),
    sd_val = sd(Relative_Expression),
    n = n(),
    se_val = sd_val / sqrt(n)
  ) %>%
  ungroup()

# 5. ANOVA 与 Tukey 多重比较 (计算显著性字母)
model <- aov(Relative_Expression ~ Sample_Name, data = df)
tukey <- TukeyHSD(model)
cld <- multcompLetters4(model, tukey)
letters_df <- data.frame(
  Sample_Name = names(cld$Sample_Name$Letters),
  letters = as.character(cld$Sample_Name$Letters),
  stringsAsFactors = FALSE
)

# 6. 数据清洗与阈值处理 (阈值 0.105, 标注 ND)
plot_data <- left_join(stats_data, letters_df, by = "Sample_Name") %>%
  mutate(
    is_low = mean_val < 0.105,
    display_mean = ifelse(is_low, as.numeric(NA), mean_val),
    display_se = ifelse(is_low, as.numeric(NA), se_val),
    display_letter = ifelse(is_low, "ND", letters)
  )

# 排序：按均值从高到低排列
plot_data$Sample_Name <- factor(plot_data$Sample_Name, 
                                levels = plot_data$Sample_Name[order(plot_data$mean_val, decreasing = TRUE)])

# 7. 绘图
p <- ggplot(plot_data, aes(x = Sample_Name, y = display_mean, fill = mean_val)) +
  # 柱状图
  geom_bar(stat = "identity", color = "black", width = 0.7, linewidth = 0.7, na.rm = TRUE) +
  # 误差棒 (Mean + SE)
  geom_errorbar(aes(ymin = display_mean, ymax = display_mean + display_se), 
                width = 0.3, linewidth = 0.7, na.rm = TRUE) +
  # 显著性字母及 ND 标注
  geom_text(aes(y = ifelse(is_low, 0.2, display_mean + display_se + 0.25), 
                label = display_letter), 
            size = 6, fontface = "bold", family = font_fam) +
  # 蓝色渐变色阶
  scale_fill_gradient(low = "#E3F2FD", high = "#0D47A1") +
  # 坐标轴限制：7.5
  coord_cartesian(ylim = c(0, 7.5)) +
  scale_y_continuous(expand = c(0, 0), breaks = seq(0, 7.5, 1.5)) +
  # 准确设置横纵坐标标题
  labs(
    x = "Tissue Types",
    y = "Relative Expression",
#    title = "Tissue-specific Expression of KRTAP24-1"
  ) +
  # SSCI 高质量主题定制
  theme_classic() +
  theme(
    text = element_text(family = font_fam),
    # 标题间距
    plot.title = element_text(size = 22, face = "bold", hjust = 0.5, margin = margin(b = 20)),
    # 纵坐标标题字号与间距 (margin 右侧增加 20 像素，防止重叠数字)
    axis.title.y = element_text(size = 18, face = "bold", color = "black", margin = margin(r = 20)),
    # 横坐标标题字号与间距 (margin 顶部增加 20 像素，防止重叠组织名)
    axis.title.x = element_text(size = 18, face = "bold", color = "black", margin = margin(t = 20)),
    # 坐标轴刻度文本
    axis.text.x = element_text(size = 14, angle = 45, hjust = 1, color = "black"),
    axis.text.y = element_text(size = 14, color = "black"),
    # 线条
    axis.line = element_line(linewidth = 0.8),
    axis.ticks = element_line(linewidth = 0.8),
    legend.position = "none",
    plot.margin = margin(20, 20, 20, 20)
  )

# 8. 输出与高分辨率保存
print(p)

# 使用 cairo_pdf 确保 Times New Roman 字体完美嵌入，dpi = 300 解决缩放重叠
ggsave("KRTAP24-1_Final_Plot.pdf", p, width = 10, height = 7, device = cairo_pdf, dpi = 300)
ggsave("KRTAP24-1_Final_Plot.png", p, width = 10, height = 7, dpi = 300)


# 1. 加载必要的包
if (!require("showtext")) install.packages("showtext")
if (!require("ggplot2")) install.packages("ggplot2")
if (!require("dplyr")) install.packages("dplyr")
if (!require("multcompView")) install.packages("multcompView")

library(showtext)
library(ggplot2)
library(dplyr)
library(multcompView)

# 2. 字体与分辨率核心设置 (解决 PDF 重叠的关键)
showtext_auto()
showtext_opts(dpi = 300) # 强制 showtext 按照 300DPI 渲染字体
font_fam <- "serif"      # 对应 Times New Roman

# 3. 读取数据
# 请确保文件名 111组织表达.csv 在当前工作目录下
df <- read.csv("111组织表达.csv", header = TRUE, stringsAsFactors = FALSE, fileEncoding = "UTF-8-BOM")
colnames(df) <- c("Sample_Name", "Relative_Expression")

# 4. 统计学计算
stats_data <- df %>%
  group_by(Sample_Name) %>%
  summarise(
    mean_val = mean(Relative_Expression),
    sd_val = sd(Relative_Expression),
    n = n(),
    se_val = sd_val / sqrt(n)
  ) %>%
  ungroup()

# 5. ANOVA 与 Tukey 多重比较 (计算显著性字母)
model <- aov(Relative_Expression ~ Sample_Name, data = df)
tukey <- TukeyHSD(model)
cld <- multcompLetters4(model, tukey)
letters_df <- data.frame(
  Sample_Name = names(cld$Sample_Name$Letters),
  letters = as.character(cld$Sample_Name$Letters),
  stringsAsFactors = FALSE
)

# 6. 数据整理 (已去除阈值限制，所有组织均显示)
plot_data <- left_join(stats_data, letters_df, by = "Sample_Name") %>%
  mutate(
    display_mean = mean_val,
    display_se   = se_val,
    display_letter = letters
  )

# 排序：按均值从高到低排列
plot_data$Sample_Name <- factor(plot_data$Sample_Name, 
                                levels = plot_data$Sample_Name[order(plot_data$mean_val, decreasing = TRUE)])

# 7. 绘图
p <- ggplot(plot_data, aes(x = Sample_Name, y = display_mean, fill = mean_val)) +
  # 柱状图
  geom_bar(stat = "identity", color = "black", width = 0.7, linewidth = 0.7, na.rm = TRUE) +
  # 误差棒 (Mean + SE)
  geom_errorbar(aes(ymin = display_mean, ymax = display_mean + display_se), 
                width = 0.3, linewidth = 0.7, na.rm = TRUE) +
  # 显著性字母 (已移除低表达特殊处理)
  geom_text(aes(y = display_mean + display_se + 0.25, 
                label = display_letter), 
            size = 6, fontface = "bold", family = font_fam) +
  # 蓝色渐变色阶
  scale_fill_gradient(low = "#E3F2FD", high = "#0D47A1") +
  # 坐标轴限制：7.5
  coord_cartesian(ylim = c(0, 7.5)) +
  scale_y_continuous(expand = c(0, 0), breaks = seq(0, 7.5, 1.5)) +
  # 准确设置横纵坐标标题
  labs(
    x = "Tissue Types",
    y = "Relative Expression",
    #    title = "Tissue-specific Expression of KRTAP24-1"
  ) +
  # SSCI 高质量主题定制
  theme_classic() +
  theme(
    text = element_text(family = font_fam),
    # 标题间距
    plot.title = element_text(size = 22, face = "bold", hjust = 0.5, margin = margin(b = 20)),
    # 纵坐标标题字号与间距 (margin 右侧增加 20 像素，防止重叠数字)
    axis.title.y = element_text(size = 18, face = "bold", color = "black", margin = margin(r = 20)),
    # 横坐标标题字号与间距 (margin 顶部增加 20 像素，防止重叠组织名)
    axis.title.x = element_text(size = 18, face = "bold", color = "black", margin = margin(t = 20)),
    # 坐标轴刻度文本
    axis.text.x = element_text(size = 14, angle = 45, hjust = 1, color = "black"),
    axis.text.y = element_text(size = 14, color = "black"),
    # 线条
    axis.line = element_line(linewidth = 0.8),
    axis.ticks = element_line(linewidth = 0.8),
    legend.position = "none",
    plot.margin = margin(20, 20, 20, 20)
  )

# 8. 输出与高分辨率保存
print(p)

# 使用 cairo_pdf 确保 Times New Roman 字体完美嵌入，dpi = 300 解决缩放重叠
ggsave("KRTAP24-1_SY_Plot.pdf", p, width = 10, height = 7, device = cairo_pdf, dpi = 300)
ggsave("KRTAP24-1_SY_Plot.png", p, width = 10, height = 7, dpi = 300)
