# Supplementary material for: Association of KRTAP24-1 Gene Polymorphisms with Wool Traits in Tibetan Sheep (Ovis aries)
Source: Animals (Basel). 2026 Jul 7;16(13):2111. doi: 10.3390/ani16132111 (PMC13359892; doi:10.3390/ani16132111)
Supplement: Supplementary file 1 [file animals-16-02111-s001.zip › Supplementary File S8(Covariates).xlsx]

## Sheet: Table
Sample ID	Sex	Batch	Age
RM-001	Female	1	2
RM-002	Female	1	3
RM-003	Female	1	4
RM-004	Female	1	4
RM-005	Female	1	3
RM-006	Female	1	2
RM-007	Female	1	3
RM-008	Female	1	4
RM-009	Female	1	3
RM-010	Female	1	4
RM-011	Female	1	4
RM-012	Female	1	4
RM-013	Female	1	3
RM-014	Female	1	4
RM-015	Female	1	4
RM-016	Female	1	4
RM-017	Female	1	4
RM-018	Female	1	3
RM-019	Female	1	4
RM-020	Female	1	3
RM-021	Female	1	3
RM-022	Female	1	4
RM-023	Female	1	4
RM-024	Female	1	2
RM-025	Female	1	4
RM-026	Female	1	2
RM-027	Female	1	4
RM-028	Female	1	4
RM-029	Female	1	3
RM-030	Female	1	4
RM-031	Female	1	4
RM-032	Female	1	4
RM-033	Female	1	4
RM-034	Female	1	4
RM-035	Female	1	4
RM-036	Female	1	4
RM-037	Female	1	3
RM-038	Female	1	4
RM-039	Female	1	4
RM-040	Female	1	4
RM-041	Female	1	4
RM-042	Female	1	4
RM-043	Female	1	4
RM-044	Female	1	4
RM-045	Female	1	3
RM-046	Female	1	4
RM-047	Female	1	2
RM-048	Female	1	2
RM-049	Female	1	3
RM-050	Female	1	4
RM-051	Female	1	4
RM-052	Female	1	2
RM-053	Female	1	3
RM-054	Female	1	4
RM-055	Female	1	2
RM-056	Female	1	2
RM-057	Female	1	3
RM-058	Female	1	3
RM-059	Female	1	3
RM-060	Female	1	4
RM-061	Female	1	4
RM-062	Female	1	4
RM-063	Female	1	2
RM-064	Female	1	4
RM-065	Female	1	4
RM-066	Female	1	4
RM-067	Female	1	2
RM-068	Female	1	4
RM-069	Female	1	3
RM-070	Female	1	4
RM-071	Female	1	3
RM-072	Female	1	4
RM-073	Female	1	3
RM-074	Female	1	2
RM-075	Female	1	2
RM-076	Female	1	4
RM-077	Female	1	2
RM-078	Female	1	4
RM-079	Female	1	4
RM-080	Female	1	2
RM-081	Female	1	4
RM-082	Female	1	3
RM-083	Female	1	4
RM-084	Female	1	2
RM-085	Female	1	4
RM-086	Female	1	3
RM-087	Female	1	4
RM-088	Female	1	3
RM-089	Female	1	3
RM-090	Female	1	4
RM-091	Female	1	4
RM-092	Female	1	4
RM-093	Female	1	4
RM-094	Female	1	4
RM-095	Female	1	2
RM-096	Female	1	4
RM-097	Female	1	4
RM-098	Female	1	4
RM-099	Female	1	4
RM-100	Female	1	4
RM-101	Female	1	4
RM-102	Female	1	4
RM-103	Female	1	4
RM-104	Female	1	4
RM-105	Female	1	4
RM-106	Female	1	3
RM-107	Female	1	4
RM-108	Female	1	4
RM-109	Female	1	4
RM-110	Female	1	4
RM-111	Female	1	4
RM-112	Female	1	2
RM-113	Female	1	4
RM-114	Female	1	3
RM-115	Female	1	4
RM-116	Female	1	4
RM-117	Female	1	4
RM-118	Female	1	4
RM-119	Female	1	3
RM-120	Female	1	4
RM-121	Female	1	4
RM-122	Female	1	4
RM-123	Female	1	2
RM-124	Female	1	4
RM-125	Female	1	4
RM-126	Female	1	3
RM-127	Female	1	2
RM-128	Female	1	4
RM-129	Female	1	4
RM-130	Female	1	4
RM-131	Female	1	4
RM-132	Female	1	4
RM-133	Female	1	2
RM-134	Female	1	2
RM-135	Female	1	2
RM-136	Female	1	2
RM-137	Female	1	4
RM-138	Female	1	3
RM-139	Female	1	4
RM-140	Female	1	4
RM-141	Female	1	4
RM-142	Female	1	4
RM-143	Female	1	4
RM-144	Female	1	4
RM-145	Female	1	4
RM-146	Female	1	4
RM-147	Female	1	4
RM-148	Female	1	4
RM-149	Female	1	4
RM-150	Female	1	4
RM-151	Female	1	4
RM-152	Female	1	4
RM-153	Female	1	2
RM-154	Female	1	2
RM-155	Female	1	2
RM-156	Female	1	3
RM-157	Female	1	4
RM-158	Female	1	4
RM-159	Female	1	3
RM-160	Female	1	3
RM-161	Female	1	4
RM-162	Female	1	4
RM-163	Female	1	2
RM-164	Female	1	4
RM-165	Female	1	4
RM-166	Female	1	4
RM-167	Female	1	4
RM-168	Female	1	3
RM-169	Female	1	3
RM-170	Female	1	2
RM-171	Female	1	4
RM-172	Female	1	4
RM-173	Female	1	4
RM-174	Female	1	4
RM-175	Female	1	4
RM-176	Female	1	3
RM-177	Female	1	4
RM-178	Female	1	3
RM-179	Female	1	4
RM-180	Female	1	4
RM-181	Female	1	2
RM-182	Female	1	2
RM-183	Female	1	2
RM-184	Female	1	3
RM-185	Female	1	3
RM-186	Female	1	4
RM-187	Female	1	4
RM-188	Female	1	3
RM-189	Female	1	2
RM-190	Female	1	4
RM-191	Female	1	2
RM-192	Female	1	4
RM-193	Female	1	2
RM-194	Female	1	2
RM-195	Female	1	4
RM-196	Female	1	4
RM-197	Female	1	3
RM-198	Female	1	4
RM-199	Female	1	4
RM-200	Female	2	4
RM-201	Male	2	2
RM-202	Male	2	2
RM-203	Female	2	4
RM-204	Male	2	3
RM-205	Male	2	2
RM-206	Female	2	3
RM-207	Male	2	4
RM-208	Female	2	4
RM-209	Male	2	4
RM-210	Male	2	2
RM-211	Male	2	2
RM-212	Female	2	4
RM-213	Female	2	2
RM-214	Male	2	4
RM-215	Male	2	3
RM-216	Female	2	2
RM-217	Male	2	2
RM-218	Female	2	4
RM-219	Male	2	2
RM-220	Male	2	2
RM-221	Female	2	4
RM-222	Male	2	2
RM-223	Male	2	3
RM-224	Male	2	3
RM-225	Female	2	4
RM-226	Male	2	2
RM-227	Male	2	3
RM-228	Male	2	3
RM-229	Female	2	4
RM-230	Male	2	2
RM-231	Female	2	4
RM-232	Male	2	2
RM-233	Male	2	4
RM-234	Male	2	2
RM-235	Male	2	3
RM-236	Male	2	2
RM-237	Male	2	2
RM-238	Male	2	2
RM-239	Female	2	4
RM-240	Male	2	2
RM-241	Male	2	2
RM-242	Male	2	3
RM-243	Male	2	2
RM-244	Female	2	2
RM-245	Male	2	3
RM-246	Male	2	2
RM-247	Male	2	3
RM-248	Male	2	2
RM-249	Male	2	2
RM-250	Male	2	2
RM-251	Male	2	2
RM-252	Female	2	4
RM-253	Male	2	4
RM-254	Female	2	2
RM-255	Female	2	3
RM-256	Female	2	4
RM-257	Female	2	3
RM-258	Female	2	2
RM-259	Female	2	2
RM-260	Female	2	4
RM-261	Female	2	3
RM-262	Female	2	2
RM-263	Female	2	3
RM-264	Female	2	3
RM-265	Female	2	3
RM-266	Female	2	3
RM-267	Female	2	2
RM-268	Female	2	4
RM-269	Female	2	2
RM-270	Female	2	3
RM-271	Female	2	4
RM-272	Female	2	3
RM-273	Female	2	4
RM-274	Female	2	2
RM-275	Female	2	4
RM-276	Female	2	4
RM-277	Female	2	4
